# Supplementary material for: ﻿Desert diversification: revision of Agroecotettix Bruner, 1908 (Orthoptera, Acrididae, Melanoplinae) with descriptions of sixteen new species from the United States and Mexico
Source: Zookeys. 2024 Nov 21;1218:177–230. doi: 10.3897/zookeys.1218.133703 (PMC11605301; doi:10.3897/zookeys.1218.133703)
Supplement: XML Treatment for Agroecotettix modestus [file zookeys.1218.133703-treatment2.xml]

<!DOCTYPE tp:taxon-treatment
  PUBLIC "-//TaxonX//DTD Taxonomic Treatment Publishing DTD v0 20100105//EN" "tax-treatment-NSO.dtd">
<tp:taxon-treatment xmlns:tp="http://www.plazi.org/taxpub"><tp:treatment-meta><kwd-group><label>Taxon classification</label><kwd>
              <named-content content-type="kingdom">Animalia</named-content>
            </kwd><kwd>
              <named-content content-type="order">Orthoptera</named-content>
            </kwd><kwd>
              <named-content content-type="family">Acrididae</named-content>
            </kwd></kwd-group><mixed-citation publication-type="journal"><person-group><name><surname>Hill</surname><given-names>JoVonn G.</given-names></name></person-group><article-title>﻿Desert diversification: revision of <italic><tp:taxon-name><tp:taxon-name-part taxon-name-part-type="genus" reg="Agroecotettix">Agroecotettix</tp:taxon-name-part></tp:taxon-name></italic> Bruner, 1908 (<tp:taxon-name><tp:taxon-name-part taxon-name-part-type="order">Orthoptera</tp:taxon-name-part></tp:taxon-name>, <tp:taxon-name><tp:taxon-name-part taxon-name-part-type="family">Acrididae</tp:taxon-name-part></tp:taxon-name>, <tp:taxon-name><tp:taxon-name-part taxon-name-part-type="subfamily">Melanoplinae</tp:taxon-name-part></tp:taxon-name>) with descriptions of sixteen new species from the United States and Mexico</article-title><source>Zookeys</source><day>21</day><month>11</month><year>2024</year><volume>1218</volume><fpage>177</fpage><lpage>230</lpage><pub-id pub-id-type="doi">10.3897/zookeys.1218.133703</pub-id></mixed-citation></tp:treatment-meta><tp:nomenclature><label>﻿</label><tp:taxon-name>
            <object-id xmlns:xlink="http://www.w3.org/1999/xlink" content-type="arpha" xlink:type="simple">830BD8FD-464A-554D-B040-62D228D0B319</object-id>
            <tp:taxon-name-part taxon-name-part-type="genus" reg="Agroecotettix">Agroecotettix</tp:taxon-name-part>
            <tp:taxon-name-part taxon-name-part-type="species" reg="modestus">modestus</tp:taxon-name-part>
          </tp:taxon-name><tp:taxon-authority>Bruner, 1908</tp:taxon-authority><tp:taxon-status xmlns:xlink="http://www.w3.org/1999/xlink" xlink:type="simple">stat. nov.</tp:taxon-status><xref ref-type="fig" rid="F6">Figs 6</xref><xref ref-type="fig" rid="F25">, 25</xref><tp:nomenclature-citation-list><tp:nomenclature-citation><tp:taxon-name>
                <tp:taxon-name-part taxon-name-part-type="genus" reg="Agroecotettix">Agroecotettix</tp:taxon-name-part>
                <tp:taxon-name-part taxon-name-part-type="species" reg="modestus">modestus</tp:taxon-name-part>
              </tp:taxon-name><comment>Bruner, L., 1908. Biologia Centrali-Americana 2: 312.</comment></tp:nomenclature-citation><tp:nomenclature-citation><tp:taxon-name>
                <tp:taxon-name-part taxon-name-part-type="genus" reg="Agroecotettix">Agroecotettix</tp:taxon-name-part>
                <tp:taxon-name-part taxon-name-part-type="species" reg="modestus">modestus</tp:taxon-name-part>
                <tp:taxon-name-part taxon-name-part-type="subspecies" reg="modestus">modestus</tp:taxon-name-part>
              </tp:taxon-name><comment>Bruner, 1908: <xref ref-type="bibr" rid="B13">Fontana et al. 2008</xref>: 155.</comment></tp:nomenclature-citation><tp:nomenclature-citation><tp:taxon-name>
                <tp:taxon-name-part taxon-name-part-type="genus" reg="Agroecotettix">Agroecotettix</tp:taxon-name-part>
                <tp:taxon-name-part taxon-name-part-type="species" reg="modestus">modestus</tp:taxon-name-part>
                <tp:taxon-name-part taxon-name-part-type="subspecies" reg="modestus">modestus</tp:taxon-name-part>
              </tp:taxon-name><comment>Bruner, 1908: <xref ref-type="bibr" rid="B2">Barrientos-Lozano et al. 2013b</xref>: 211–212.</comment></tp:nomenclature-citation></tp:nomenclature-citation-list></tp:nomenclature><tp:treatment-sec sec-type="diagnosis" id="SECID0EV4BG"><title>Diagnosis.</title><p>None of the diagnostic characters used here or typically in the <tp:taxon-name><tp:taxon-name-part taxon-name-part-type="subfamily">Melanoplinae</tp:taxon-name-part></tp:taxon-name> for species level diagnosis are available as this species is known only from the female type.</p></tp:treatment-sec><tp:treatment-sec sec-type="description" id="SECID0EA5BG"><title>Female measurements (mm.</title><p>(<italic>n</italic> = 1) Body length 28.7; pronotum length 6.9; tegmen length 5.0; hind femur length 15.5; dorsal ovipositor valve length 2.0; ventral ovipositor valve length 2.0.</p></tp:treatment-sec><tp:treatment-sec sec-type="Holotype examined" id="SECID0EI5BG"><title>Holotype examined.</title><p>• 1♀, Mexico, Durango, Lerdo, November. Deposited in the Academy of Natural Sciences of Drexel University.</p></tp:treatment-sec><tp:treatment-sec sec-type="habitat" id="SECID0EN5BG"><title>Habitat.</title><p><xref ref-type="bibr" rid="B4">Bruner (1908)</xref> did not report any habitat or environmental data, but it is likely desert scrub as with other members of the genus.</p></tp:treatment-sec><tp:treatment-sec sec-type="distribution" id="SECID0EX5BG"><title>Distribution.</title><p>Known only from the type locality (Fig. <xref ref-type="fig" rid="F25">25</xref>).</p></tp:treatment-sec><tp:treatment-sec sec-type="notes" id="SECID0EB6BG"><title>Note.</title><p>Given that the only known specimen of this species is female, and it is a distributional outlier with other species occurring between its distribution and that of its subspecies, <italic><tp:taxon-name><tp:taxon-name-part taxon-name-part-type="genus" reg="Agroecotettix">A.</tp:taxon-name-part><tp:taxon-name-part taxon-name-part-type="species" reg="modestus">modestus</tp:taxon-name-part></tp:taxon-name></italic> is raised to species level.</p></tp:treatment-sec><tp:treatment-sec sec-type="etymology" id="SECID0ES6BG"><title>Etymology.</title><p><italic><tp:taxon-name><tp:taxon-name-part taxon-name-part-type="genus" reg="Agroecotettix"/><tp:taxon-name-part taxon-name-part-type="species" reg="modestus">modestus</tp:taxon-name-part></tp:taxon-name></italic> Latin = modest.</p></tp:treatment-sec><tp:treatment-sec sec-type="Suggested common name" id="SECID0EDAAI"><title>Suggested common name.</title><p>Modest aridland scrub jumper.</p></tp:treatment-sec><tp:treatment-sec><!--Section generated to contain objects referenced in tp:taxon-treatment.--><fig id="F6" position="float" orientation="portrait"><object-id xmlns:xlink="http://www.w3.org/1999/xlink" content-type="doi" xlink:type="simple">10.3897/zookeys.1218.133703.figure6</object-id><object-id xmlns:xlink="http://www.w3.org/1999/xlink" content-type="arpha" xlink:type="simple">F211EF99-14A5-5DEA-81DD-8755E62F7533</object-id><label>Figure 6.</label><caption><p>Habitus of type specimen of <italic><tp:taxon-name><tp:taxon-name-part taxon-name-part-type="genus" reg="Agroecotettix">Agroecotettix</tp:taxon-name-part><tp:taxon-name-part taxon-name-part-type="species" reg="modestus">modestus</tp:taxon-name-part></tp:taxon-name></italic>.</p></caption><graphic xmlns:xlink="http://www.w3.org/1999/xlink" xlink:href="zookeys-1218-177_article-133703__-g006.jpg" position="float" orientation="portrait" xlink:type="simple" id="oo_1179715.jpg"><uri content-type="original_file" xlink:type="simple">https://binary.pensoft.net/fig/1179715</uri></graphic></fig><fig id="F25" position="float" orientation="portrait"><object-id xmlns:xlink="http://www.w3.org/1999/xlink" content-type="doi" xlink:type="simple">10.3897/zookeys.1218.133703.figure25</object-id><object-id xmlns:xlink="http://www.w3.org/1999/xlink" content-type="arpha" xlink:type="simple">9FB2DDB3-DE48-5FD4-BEC5-0E7CDC7DC353</object-id><label>Figure 25.</label><caption><p>Distribution of <italic><tp:taxon-name><tp:taxon-name-part taxon-name-part-type="genus" reg="Agroecotettix">Agroecotettix</tp:taxon-name-part></tp:taxon-name></italic> species.</p></caption><graphic xmlns:xlink="http://www.w3.org/1999/xlink" xlink:href="zookeys-1218-177_article-133703__-g025.jpg" position="float" orientation="portrait" xlink:type="simple" id="oo_1179734.jpg"><uri content-type="original_file" xlink:type="simple">https://binary.pensoft.net/fig/1179734</uri></graphic></fig></tp:treatment-sec><ref-list><ref id="B13"><mixed-citation xmlns:xlink="http://www.w3.org/1999/xlink" xlink:type="simple"><person-group><name name-style="western"><surname>Fontana</surname><given-names>P</given-names></name><name name-style="western"><surname>Buzzetti</surname><given-names>FM</given-names></name><name name-style="western"><surname>Mariño-Pérez</surname><given-names>R</given-names></name></person-group> (<year>2008</year>) <source>Chapulines, Langostas, Grillos y Esperanzas de México. Guía fotográfica - Grasshoppers, Locusts, Crickets &amp; Katydids of Mexico. Photographic guide.</source><publisher-name>World Biodiversity Association</publisher-name>, <publisher-loc>Verona, Italy</publisher-loc>, <size units="page">272 pp</size>.</mixed-citation></ref><ref id="B2"><mixed-citation xmlns:xlink="http://www.w3.org/1999/xlink" xlink:type="simple"><person-group><name name-style="western"><surname>Barrientos-Lozano</surname><given-names>L</given-names></name><name name-style="western"><surname>Rocha-Sánchez</surname><given-names>AY</given-names></name><name name-style="western"><surname>Buzzetti</surname><given-names>FM</given-names></name><name name-style="western"><surname>Méndez-Gómez</surname><given-names>BR</given-names></name><name name-style="western"><surname>Horta-Vega</surname><given-names>JV</given-names></name></person-group> (<year>2013b</year>) <source>In Saltamontes y esperanzas del noreste de México (<tp:taxon-name><tp:taxon-name-part taxon-name-part-type="class">Insecta</tp:taxon-name-part></tp:taxon-name>: <tp:taxon-name><tp:taxon-name-part taxon-name-part-type="order">Orthoptera</tp:taxon-name-part></tp:taxon-name>). Guía ilustrada.</source><publisher-name>Miguel Ángel Porrúa</publisher-name>, <publisher-loc>Ciudad de México</publisher-loc>, <size units="page">388 pp</size>.</mixed-citation></ref><ref id="B4"><mixed-citation xmlns:xlink="http://www.w3.org/1999/xlink" xlink:type="simple"><person-group><name name-style="western"><surname>Bruner</surname><given-names>L</given-names></name></person-group> (<year>1908</year>) <article-title><tp:taxon-name><tp:taxon-name-part taxon-name-part-type="order">Orthoptera</tp:taxon-name-part></tp:taxon-name>. The <tp:taxon-name><tp:taxon-name-part taxon-name-part-type="family">Acrididae</tp:taxon-name-part></tp:taxon-name>.</article-title><source>Biologia Centrali-Americana</source><volume>2</volume>: <fpage>249</fpage>–<lpage>342</lpage>.</mixed-citation></ref></ref-list></tp:taxon-treatment>
