# Supplementary material for: ﻿Desert diversification: revision of Agroecotettix Bruner, 1908 (Orthoptera, Acrididae, Melanoplinae) with descriptions of sixteen new species from the United States and Mexico
Source: Zookeys. 2024 Nov 21;1218:177–230. doi: 10.3897/zookeys.1218.133703 (PMC11605301; doi:10.3897/zookeys.1218.133703)
Supplement: XML Treatment for Agroecotettix glochinos [file zookeys.1218.133703-treatment6.xml]

<!DOCTYPE tp:taxon-treatment
  PUBLIC "-//TaxonX//DTD Taxonomic Treatment Publishing DTD v0 20100105//EN" "tax-treatment-NSO.dtd">
<tp:taxon-treatment xmlns:tp="http://www.plazi.org/taxpub"><tp:treatment-meta><kwd-group><label>Taxon classification</label><kwd>
              <named-content content-type="kingdom">Animalia</named-content>
            </kwd><kwd>
              <named-content content-type="order">Orthoptera</named-content>
            </kwd><kwd>
              <named-content content-type="family">Acrididae</named-content>
            </kwd></kwd-group><mixed-citation publication-type="journal"><person-group><name><surname>Hill</surname><given-names>JoVonn G.</given-names></name></person-group><article-title>﻿Desert diversification: revision of <italic><tp:taxon-name><tp:taxon-name-part taxon-name-part-type="genus" reg="Agroecotettix">Agroecotettix</tp:taxon-name-part></tp:taxon-name></italic> Bruner, 1908 (<tp:taxon-name><tp:taxon-name-part taxon-name-part-type="order">Orthoptera</tp:taxon-name-part></tp:taxon-name>, <tp:taxon-name><tp:taxon-name-part taxon-name-part-type="family">Acrididae</tp:taxon-name-part></tp:taxon-name>, <tp:taxon-name><tp:taxon-name-part taxon-name-part-type="subfamily">Melanoplinae</tp:taxon-name-part></tp:taxon-name>) with descriptions of sixteen new species from the United States and Mexico</article-title><source>Zookeys</source><day>21</day><month>11</month><year>2024</year><volume>1218</volume><fpage>177</fpage><lpage>230</lpage><pub-id pub-id-type="doi">10.3897/zookeys.1218.133703</pub-id></mixed-citation></tp:treatment-meta><tp:nomenclature><label>﻿</label><tp:taxon-name>
            <object-id xmlns:xlink="http://www.w3.org/1999/xlink" content-type="arpha" xlink:type="simple">C6395B04-11D7-5E05-84C1-82509C325BCA</object-id>
            <tp:taxon-name-part taxon-name-part-type="genus" reg="Agroecotettix">Agroecotettix</tp:taxon-name-part>
            <tp:taxon-name-part taxon-name-part-type="species" reg="glochinos">glochinos</tp:taxon-name-part>
            <object-id xmlns:xlink="http://www.w3.org/1999/xlink" content-type="zoobank" xlink:type="simple">https://zoobank.org/AEE452D0-59FA-4F1F-B50B-51EA3630666B</object-id>
          </tp:taxon-name><tp:taxon-status xmlns:xlink="http://www.w3.org/1999/xlink" xlink:type="simple">sp. nov.</tp:taxon-status><xref ref-type="fig" rid="F4">Figs 4D</xref><xref ref-type="fig" rid="F5">, 5D</xref><xref ref-type="fig" rid="F10">, 10A–J</xref><xref ref-type="fig" rid="F25">, 25</xref><xref ref-type="fig" rid="F26">, 26B</xref></tp:nomenclature><tp:treatment-sec sec-type="diagnosis" id="SECID0EDABI"><title>Diagnosis.</title><p>Easily differentiated from other species in the genus by the combination of male cerci that have the lower branch longer than the dorsal branch (Fig. <xref ref-type="fig" rid="F10">10A, B</xref>) and the male aedeagus with a thickened sheath, valves that are longer than the sheath, and in caudal view the valves of the aedeagus are widen laterally in their mid-section, and abruptly narrow apically such that the dorsal apieces form acute parallel points; the ventral apices of the valves are broadly rounded (Figs <xref ref-type="fig" rid="F4">4D</xref>, <xref ref-type="fig" rid="F10">10C–G</xref>). In lateral view the valves are directed apically instead of dorsally as in all other <italic><tp:taxon-name><tp:taxon-name-part taxon-name-part-type="genus" reg="Agroecotettix">Agroecotettix</tp:taxon-name-part></tp:taxon-name></italic> species (Figs <xref ref-type="fig" rid="F5">5D</xref>, <xref ref-type="fig" rid="F10">10C–G</xref>).</p><fig id="F10" position="float" orientation="portrait"><object-id xmlns:xlink="http://www.w3.org/1999/xlink" content-type="doi" xlink:type="simple">10.3897/zookeys.1218.133703.figure10</object-id><object-id xmlns:xlink="http://www.w3.org/1999/xlink" content-type="arpha" xlink:type="simple">5DDE0E71-F7CD-5FF9-99D1-16C209D7129E</object-id><label>Figure 10.</label><caption><p><italic><tp:taxon-name><tp:taxon-name-part taxon-name-part-type="genus" reg="Agroecotettix">Agroecotettix</tp:taxon-name-part><tp:taxon-name-part taxon-name-part-type="species" reg="glochinos">glochinos</tp:taxon-name-part></tp:taxon-name></italic><bold>A</bold> dorsal view of male terminalia <bold>B</bold> lateral view of male terminalia <bold>C</bold> dorsal view of phallic complex <bold>D</bold> lateral view of phallic complex <bold>E</bold> dorsal view of aedeagus <bold>F</bold> lateral view of aedeagus <bold>G</bold> caudal view of the aedeagus <bold>H</bold> dorsal view of epiphallus <bold>I</bold> caudal view of epiphallus <bold>J</bold> habitus.</p></caption><graphic xmlns:xlink="http://www.w3.org/1999/xlink" xlink:href="zookeys-1218-177_article-133703__-g010.jpg" position="float" orientation="portrait" xlink:type="simple" id="oo_1179719.jpg"><uri content-type="original_file" xlink:type="simple">https://binary.pensoft.net/fig/1179719</uri></graphic></fig></tp:treatment-sec><tp:treatment-sec sec-type="description" id="SECID0EQCBI"><title>Male measurements (mm).</title><p>(<italic>n</italic> = 2) Body length 13.3–18.7 (mean = 16); pronotum length 2.9–4.1 (mean = 3.5); tegmen length 2.2–3.0 (mean = 2.6); hind femur length 7.3–10.0 (mean = 8.7); cerci length 0.8–1.1 (mean = 1.0); basal width of cercus 0.4–0.5 (mean = 0.5); mid-cercal width 0.2–0.3 (mean = 0.3); cerci dorsal fork length 0.1–0.3 (mean = 0.2); cerci dorsal fork apex width 0.1–0.2 (mean = 0.2); cerci ventral fork length 0.2–0.4 (mean = 0.3); cerci ventral fork apex width 0.1 (mean = 0.1).</p></tp:treatment-sec><tp:treatment-sec sec-type="description" id="SECID0EYCBI"><title>Phallus measurements (mm).</title><p>(<italic>n</italic> = 1) Length 0.8; apex width 0.3; middle width 0.4; basal width 0.6; lateral apex width 0.5; lateral medial width 0.7; lateral basal width 0.7.</p></tp:treatment-sec><tp:treatment-sec sec-type="description" id="SECID0EADBI"><title>Female measurements (mm).</title><p>(<italic>n</italic> = 3) Body length 21.3–23.3 (mean = 22.0); pronotum length 4.7–5.1 (mean = 4.9) tegmen length 3.5–3.8 (mean = 3.7); hind femur length 10.8–11.7 (mean = 11.2); dorsal ovipositor valve length 1.3–1.5 (mean = 1.3); ventral ovipositor valve length 1.3–1.5 (mean = 1.4).</p></tp:treatment-sec><tp:treatment-sec sec-type="Holotype" id="SECID0EIDBI"><title>Holotype.</title><p>• 1♂, Mexico, Nuevo Leòn, 7 mi SE Galeana, 11 August 1959, 5350’, T.J. Cohn, #166. Deposited in the Mississippi Entomological Museum.</p></tp:treatment-sec><tp:treatment-sec sec-type="material" id="SECID0ENDBI"><title>Specimens examined.</title><p>Mexico, <bold>Nuevo Leòn</bold>: • 7 mi SE Galeana, 11 August 1959, T.J. Cohn, 5350’ (1♂, 3♀).</p></tp:treatment-sec><tp:treatment-sec sec-type="habitat" id="SECID0EVDBI"><title>Habitat.</title><p><xref ref-type="bibr" rid="B9">Cohn (1959)</xref> does not include a habitat description for the single locality from which this species is known.</p></tp:treatment-sec><tp:treatment-sec sec-type="distribution" id="SECID0E6DBI"><title>Distribution.</title><p>Known only from the type locality at this time (Figs <xref ref-type="fig" rid="F25">25</xref>, <xref ref-type="fig" rid="F26">26B</xref>).</p></tp:treatment-sec><tp:treatment-sec sec-type="etymology" id="SECID0ENEBI"><title>Etymology.</title><p><italic><tp:taxon-name><tp:taxon-name-part taxon-name-part-type="genus" reg="Agroecotettix"/><tp:taxon-name-part taxon-name-part-type="species" reg="glochinos">glochinos</tp:taxon-name-part></tp:taxon-name></italic> Greek = point of an arrow, in reference to the pointed, arrowhead-like shape of the aedeagus.</p></tp:treatment-sec><tp:treatment-sec sec-type="Suggested common name" id="SECID0E4EBI"><title>Suggested common name.</title><p>Arrowhead aridland scrub jumper.</p></tp:treatment-sec><tp:treatment-sec><!--Section generated to contain objects referenced in tp:taxon-treatment.--><fig id="F4" position="float" orientation="portrait"><object-id xmlns:xlink="http://www.w3.org/1999/xlink" content-type="doi" xlink:type="simple">10.3897/zookeys.1218.133703.figure4</object-id><object-id xmlns:xlink="http://www.w3.org/1999/xlink" content-type="arpha" xlink:type="simple">121A93BD-1ADE-5AC4-882D-83B69E06C716</object-id><label>Figure 4.</label><caption><p>Caudal view of the aedeagus of <italic><tp:taxon-name><tp:taxon-name-part taxon-name-part-type="genus" reg="Agroecotettix">Agroecotettix</tp:taxon-name-part></tp:taxon-name></italic><bold>A</bold>. <italic><tp:taxon-name><tp:taxon-name-part taxon-name-part-type="genus" reg="Agroecotettix">A.</tp:taxon-name-part><tp:taxon-name-part taxon-name-part-type="species" reg="silverheelsi">silverheelsi</tp:taxon-name-part></tp:taxon-name></italic><bold>B</bold><italic><tp:taxon-name><tp:taxon-name-part taxon-name-part-type="genus" reg="Agroecotettix">A.</tp:taxon-name-part><tp:taxon-name-part taxon-name-part-type="species" reg="aristus">aristus</tp:taxon-name-part></tp:taxon-name></italic><bold>C</bold><italic><tp:taxon-name><tp:taxon-name-part taxon-name-part-type="genus" reg="Agroecotettix">A.</tp:taxon-name-part><tp:taxon-name-part taxon-name-part-type="species" reg="xiphophorus">xiphophorus</tp:taxon-name-part></tp:taxon-name></italic><bold>D</bold><italic><tp:taxon-name><tp:taxon-name-part taxon-name-part-type="genus" reg="Agroecotettix">A.</tp:taxon-name-part><tp:taxon-name-part taxon-name-part-type="species" reg="glochinos">glochinos</tp:taxon-name-part></tp:taxon-name></italic><bold>E</bold><italic><tp:taxon-name><tp:taxon-name-part taxon-name-part-type="genus" reg="Agroecotettix">A.</tp:taxon-name-part><tp:taxon-name-part taxon-name-part-type="species" reg="texmex">texmex</tp:taxon-name-part></tp:taxon-name></italic><bold>F</bold><italic><tp:taxon-name><tp:taxon-name-part taxon-name-part-type="genus" reg="Agroecotettix">A.</tp:taxon-name-part><tp:taxon-name-part taxon-name-part-type="species" reg="cumbres">cumbres</tp:taxon-name-part></tp:taxon-name></italic><bold>G</bold><italic><tp:taxon-name><tp:taxon-name-part taxon-name-part-type="genus" reg="Agroecotettix">A.</tp:taxon-name-part><tp:taxon-name-part taxon-name-part-type="species" reg="crypsidomus">crypsidomus</tp:taxon-name-part></tp:taxon-name></italic><bold>H</bold><italic><tp:taxon-name><tp:taxon-name-part taxon-name-part-type="genus" reg="Agroecotettix">A.</tp:taxon-name-part><tp:taxon-name-part taxon-name-part-type="species" reg="burtoni">burtoni</tp:taxon-name-part></tp:taxon-name></italic><bold>I</bold><italic><tp:taxon-name><tp:taxon-name-part taxon-name-part-type="genus" reg="Agroecotettix">A.</tp:taxon-name-part><tp:taxon-name-part taxon-name-part-type="species" reg="moorei">moorei</tp:taxon-name-part></tp:taxon-name></italic><bold>J</bold><italic><tp:taxon-name><tp:taxon-name-part taxon-name-part-type="genus" reg="Agroecotettix">A.</tp:taxon-name-part><tp:taxon-name-part taxon-name-part-type="species" reg="chiantiensis">chiantiensis</tp:taxon-name-part></tp:taxon-name></italic><bold>K</bold><italic><tp:taxon-name><tp:taxon-name-part taxon-name-part-type="genus" reg="Agroecotettix">A.</tp:taxon-name-part><tp:taxon-name-part taxon-name-part-type="species" reg="forcipatus">forcipatus</tp:taxon-name-part></tp:taxon-name></italic><bold>L</bold><italic><tp:taxon-name><tp:taxon-name-part taxon-name-part-type="genus" reg="Agroecotettix">A.</tp:taxon-name-part><tp:taxon-name-part taxon-name-part-type="species" reg="quitmanensis">quitmanensis</tp:taxon-name-part></tp:taxon-name></italic><bold>M</bold><italic><tp:taxon-name><tp:taxon-name-part taxon-name-part-type="genus" reg="Agroecotettix">A.</tp:taxon-name-part><tp:taxon-name-part taxon-name-part-type="species" reg="dorni">dorni</tp:taxon-name-part></tp:taxon-name></italic><bold>N</bold><italic><tp:taxon-name><tp:taxon-name-part taxon-name-part-type="genus" reg="Agroecotettix">A.</tp:taxon-name-part><tp:taxon-name-part taxon-name-part-type="species" reg="chisosensis">chisosensis</tp:taxon-name-part></tp:taxon-name></italic><bold>O</bold><italic><tp:taxon-name><tp:taxon-name-part taxon-name-part-type="genus" reg="Agroecotettix">A.</tp:taxon-name-part><tp:taxon-name-part taxon-name-part-type="species" reg="turneri">turneri</tp:taxon-name-part></tp:taxon-name></italic><bold>P</bold><italic><tp:taxon-name><tp:taxon-name-part taxon-name-part-type="genus" reg="Agroecotettix">A.</tp:taxon-name-part><tp:taxon-name-part taxon-name-part-type="species" reg="vaquero">vaquero</tp:taxon-name-part></tp:taxon-name></italic><bold>Q</bold><italic><tp:taxon-name><tp:taxon-name-part taxon-name-part-type="genus" reg="Agroecotettix">A.</tp:taxon-name-part><tp:taxon-name-part taxon-name-part-type="species" reg="idic">idic</tp:taxon-name-part></tp:taxon-name></italic><bold>R</bold><italic><tp:taxon-name><tp:taxon-name-part taxon-name-part-type="genus" reg="Agroecotettix">A.</tp:taxon-name-part><tp:taxon-name-part taxon-name-part-type="species" reg="kahloae">kahloae</tp:taxon-name-part></tp:taxon-name></italic>. Scale bars: 1.0 mm.</p></caption><graphic xmlns:xlink="http://www.w3.org/1999/xlink" xlink:href="zookeys-1218-177_article-133703__-g004.jpg" position="float" orientation="portrait" xlink:type="simple" id="oo_1179713.jpg"><uri content-type="original_file" xlink:type="simple">https://binary.pensoft.net/fig/1179713</uri></graphic></fig><fig id="F5" position="float" orientation="portrait"><object-id xmlns:xlink="http://www.w3.org/1999/xlink" content-type="doi" xlink:type="simple">10.3897/zookeys.1218.133703.figure5</object-id><object-id xmlns:xlink="http://www.w3.org/1999/xlink" content-type="arpha" xlink:type="simple">F8540614-3B76-57F7-A1C5-B061EC773381</object-id><label>Figure 5.</label><caption><p>Lateral view of the aedeagus of <italic><tp:taxon-name><tp:taxon-name-part taxon-name-part-type="genus" reg="Agroecotettix">Agroecotettix</tp:taxon-name-part></tp:taxon-name></italic><bold>A</bold><italic><tp:taxon-name><tp:taxon-name-part taxon-name-part-type="genus" reg="Agroecotettix">A.</tp:taxon-name-part><tp:taxon-name-part taxon-name-part-type="species" reg="silverheelsi">silverheelsi</tp:taxon-name-part></tp:taxon-name></italic><bold>B</bold><italic><tp:taxon-name><tp:taxon-name-part taxon-name-part-type="genus" reg="Agroecotettix">A.</tp:taxon-name-part><tp:taxon-name-part taxon-name-part-type="species" reg="aristus">aristus</tp:taxon-name-part></tp:taxon-name></italic><bold>C</bold><italic><tp:taxon-name><tp:taxon-name-part taxon-name-part-type="genus" reg="Agroecotettix">A.</tp:taxon-name-part><tp:taxon-name-part taxon-name-part-type="species" reg="xiphophorus">xiphophorus</tp:taxon-name-part></tp:taxon-name></italic><bold>D</bold><italic><tp:taxon-name><tp:taxon-name-part taxon-name-part-type="genus" reg="Agroecotettix">A.</tp:taxon-name-part><tp:taxon-name-part taxon-name-part-type="species" reg="glochinos">glochinos</tp:taxon-name-part></tp:taxon-name></italic><bold>E</bold><italic><tp:taxon-name><tp:taxon-name-part taxon-name-part-type="genus" reg="Agroecotettix">A.</tp:taxon-name-part><tp:taxon-name-part taxon-name-part-type="species" reg="texmex">texmex</tp:taxon-name-part></tp:taxon-name></italic><bold>F</bold><italic><tp:taxon-name><tp:taxon-name-part taxon-name-part-type="genus" reg="Agroecotettix">A.</tp:taxon-name-part><tp:taxon-name-part taxon-name-part-type="species" reg="cumbres">cumbres</tp:taxon-name-part></tp:taxon-name></italic><bold>G</bold><italic><tp:taxon-name><tp:taxon-name-part taxon-name-part-type="genus" reg="Agroecotettix">A.</tp:taxon-name-part><tp:taxon-name-part taxon-name-part-type="species" reg="crypsidomus">crypsidomus</tp:taxon-name-part></tp:taxon-name></italic><bold>H</bold><italic><tp:taxon-name><tp:taxon-name-part taxon-name-part-type="genus" reg="Agroecotettix">A.</tp:taxon-name-part><tp:taxon-name-part taxon-name-part-type="species" reg="burtoni">burtoni</tp:taxon-name-part></tp:taxon-name></italic><bold>I</bold><italic><tp:taxon-name><tp:taxon-name-part taxon-name-part-type="genus" reg="Agroecotettix">A.</tp:taxon-name-part><tp:taxon-name-part taxon-name-part-type="species" reg="moorei">moorei</tp:taxon-name-part></tp:taxon-name></italic><bold>J</bold><italic><tp:taxon-name><tp:taxon-name-part taxon-name-part-type="genus" reg="Agroecotettix">A.</tp:taxon-name-part><tp:taxon-name-part taxon-name-part-type="species" reg="chiantiensis">chiantiensis</tp:taxon-name-part></tp:taxon-name></italic><bold>K</bold><italic><tp:taxon-name><tp:taxon-name-part taxon-name-part-type="genus" reg="Agroecotettix">A.</tp:taxon-name-part><tp:taxon-name-part taxon-name-part-type="species" reg="forcipatus">forcipatus</tp:taxon-name-part></tp:taxon-name></italic><bold>L</bold><italic><tp:taxon-name><tp:taxon-name-part taxon-name-part-type="genus" reg="Agroecotettix">A.</tp:taxon-name-part><tp:taxon-name-part taxon-name-part-type="species" reg="quitmanensis">quitmanensis</tp:taxon-name-part></tp:taxon-name></italic><bold>M</bold><italic><tp:taxon-name><tp:taxon-name-part taxon-name-part-type="genus" reg="Agroecotettix">A.</tp:taxon-name-part><tp:taxon-name-part taxon-name-part-type="species" reg="dorni">dorni</tp:taxon-name-part></tp:taxon-name></italic><bold>N</bold><italic><tp:taxon-name><tp:taxon-name-part taxon-name-part-type="genus" reg="Agroecotettix">A.</tp:taxon-name-part><tp:taxon-name-part taxon-name-part-type="species" reg="chisosensis">chisosensis</tp:taxon-name-part></tp:taxon-name></italic><bold>O</bold><italic><tp:taxon-name><tp:taxon-name-part taxon-name-part-type="genus" reg="Agroecotettix">A.</tp:taxon-name-part><tp:taxon-name-part taxon-name-part-type="species" reg="turneri">turneri</tp:taxon-name-part></tp:taxon-name></italic><bold>P</bold><italic><tp:taxon-name><tp:taxon-name-part taxon-name-part-type="genus" reg="Agroecotettix">A.</tp:taxon-name-part><tp:taxon-name-part taxon-name-part-type="species" reg="vaquero">vaquero</tp:taxon-name-part></tp:taxon-name></italic><bold>Q</bold><italic><tp:taxon-name><tp:taxon-name-part taxon-name-part-type="genus" reg="Agroecotettix">A.</tp:taxon-name-part><tp:taxon-name-part taxon-name-part-type="species" reg="idic">idic</tp:taxon-name-part></tp:taxon-name></italic><bold>R</bold><italic><tp:taxon-name><tp:taxon-name-part taxon-name-part-type="genus" reg="Agroecotettix">A.</tp:taxon-name-part><tp:taxon-name-part taxon-name-part-type="species" reg="kahloae">kahloae</tp:taxon-name-part></tp:taxon-name></italic>.</p></caption><graphic xmlns:xlink="http://www.w3.org/1999/xlink" xlink:href="zookeys-1218-177_article-133703__-g005.jpg" position="float" orientation="portrait" xlink:type="simple" id="oo_1179714.jpg"><uri content-type="original_file" xlink:type="simple">https://binary.pensoft.net/fig/1179714</uri></graphic></fig><fig id="F25" position="float" orientation="portrait"><object-id xmlns:xlink="http://www.w3.org/1999/xlink" content-type="doi" xlink:type="simple">10.3897/zookeys.1218.133703.figure25</object-id><object-id xmlns:xlink="http://www.w3.org/1999/xlink" content-type="arpha" xlink:type="simple">9FB2DDB3-DE48-5FD4-BEC5-0E7CDC7DC353</object-id><label>Figure 25.</label><caption><p>Distribution of <italic><tp:taxon-name><tp:taxon-name-part taxon-name-part-type="genus" reg="Agroecotettix">Agroecotettix</tp:taxon-name-part></tp:taxon-name></italic> species.</p></caption><graphic xmlns:xlink="http://www.w3.org/1999/xlink" xlink:href="zookeys-1218-177_article-133703__-g025.jpg" position="float" orientation="portrait" xlink:type="simple" id="oo_1179734.jpg"><uri content-type="original_file" xlink:type="simple">https://binary.pensoft.net/fig/1179734</uri></graphic></fig><fig id="F26" position="float" orientation="portrait"><object-id xmlns:xlink="http://www.w3.org/1999/xlink" content-type="doi" xlink:type="simple">10.3897/zookeys.1218.133703.figure26</object-id><object-id xmlns:xlink="http://www.w3.org/1999/xlink" content-type="arpha" xlink:type="simple">B55C5294-F985-5C4B-9842-756E757E2FDE</object-id><label>Figure 26.</label><caption><p>Distribution of <italic><tp:taxon-name><tp:taxon-name-part taxon-name-part-type="genus" reg="Agroecotettix">Agroecotettix</tp:taxon-name-part></tp:taxon-name></italic> species <bold>A</bold> Big Bend region of Texas <bold>B</bold> zoom in on the area around Monterrey, Mexico at the convergence of the Chihuahuan Desert, Sierra Madre Oriental, and South Texas Plains ecoregions.</p></caption><graphic xmlns:xlink="http://www.w3.org/1999/xlink" xlink:href="zookeys-1218-177_article-133703__-g026.jpg" position="float" orientation="portrait" xlink:type="simple" id="oo_1179735.jpg"><uri content-type="original_file" xlink:type="simple">https://binary.pensoft.net/fig/1179735</uri></graphic></fig></tp:treatment-sec><ref-list><ref id="B9"><mixed-citation xmlns:xlink="http://www.w3.org/1999/xlink" xlink:type="simple"><person-group><name name-style="western"><surname>Cohn</surname><given-names>TJ</given-names></name></person-group> (<year>1959</year>) <named-content content-type="dwc:institutional_code" xlink:title="University of Michigan Museum of Zoology" xlink:href="http://grbio.org/institution/university-michigan-museum-zoology" xlink:type="simple">UMMZ</named-content>-FN298. [Accessed online at] <ext-link xlink:href="https://quod.lib.umich.edu/cgi/i/image/image-idx?id=S-INSECT1IC-X-352%5DUMMZI-FN298_001" ext-link-type="uri" xlink:type="simple">https://quod.lib.umich.edu/cgi/i/image/image-idx?id=S-INSECT1IC-X-352%5DUMMZI-FN298_001</ext-link> [accessed 15 May 2024]</mixed-citation></ref></ref-list></tp:taxon-treatment>
