# Supplementary material for: ﻿Desert diversification: revision of Agroecotettix Bruner, 1908 (Orthoptera, Acrididae, Melanoplinae) with descriptions of sixteen new species from the United States and Mexico
Source: Zookeys. 2024 Nov 21;1218:177–230. doi: 10.3897/zookeys.1218.133703 (PMC11605301; doi:10.3897/zookeys.1218.133703)
Supplement: XML Treatment for Agroecotettix texmex [file zookeys.1218.133703-treatment7.xml]

<!DOCTYPE tp:taxon-treatment
  PUBLIC "-//TaxonX//DTD Taxonomic Treatment Publishing DTD v0 20100105//EN" "tax-treatment-NSO.dtd">
<tp:taxon-treatment xmlns:tp="http://www.plazi.org/taxpub"><tp:treatment-meta><kwd-group><label>Taxon classification</label><kwd>
              <named-content content-type="kingdom">Animalia</named-content>
            </kwd><kwd>
              <named-content content-type="order">Orthoptera</named-content>
            </kwd><kwd>
              <named-content content-type="family">Acrididae</named-content>
            </kwd></kwd-group><mixed-citation publication-type="journal"><person-group><name><surname>Hill</surname><given-names>JoVonn G.</given-names></name></person-group><article-title>﻿Desert diversification: revision of <italic><tp:taxon-name><tp:taxon-name-part taxon-name-part-type="genus" reg="Agroecotettix">Agroecotettix</tp:taxon-name-part></tp:taxon-name></italic> Bruner, 1908 (<tp:taxon-name><tp:taxon-name-part taxon-name-part-type="order">Orthoptera</tp:taxon-name-part></tp:taxon-name>, <tp:taxon-name><tp:taxon-name-part taxon-name-part-type="family">Acrididae</tp:taxon-name-part></tp:taxon-name>, <tp:taxon-name><tp:taxon-name-part taxon-name-part-type="subfamily">Melanoplinae</tp:taxon-name-part></tp:taxon-name>) with descriptions of sixteen new species from the United States and Mexico</article-title><source>Zookeys</source><day>21</day><month>11</month><year>2024</year><volume>1218</volume><fpage>177</fpage><lpage>230</lpage><pub-id pub-id-type="doi">10.3897/zookeys.1218.133703</pub-id></mixed-citation></tp:treatment-meta><tp:nomenclature><label>﻿</label><tp:taxon-name>
            <object-id xmlns:xlink="http://www.w3.org/1999/xlink" content-type="arpha" xlink:type="simple">325DC5FD-38CF-55B8-A4B2-633F89665470</object-id>
            <tp:taxon-name-part taxon-name-part-type="genus" reg="Agroecotettix">Agroecotettix</tp:taxon-name-part>
            <tp:taxon-name-part taxon-name-part-type="species" reg="texmex">texmex</tp:taxon-name-part>
            <object-id xmlns:xlink="http://www.w3.org/1999/xlink" content-type="zoobank" xlink:type="simple">https://zoobank.org/04E23B25-B968-450D-9988-E6D7FE14622E</object-id>
          </tp:taxon-name><tp:taxon-status xmlns:xlink="http://www.w3.org/1999/xlink" xlink:type="simple">sp. nov.</tp:taxon-status><xref ref-type="fig" rid="F2">Figs 2E</xref><xref ref-type="fig" rid="F4">, 4E</xref><xref ref-type="fig" rid="F5">, 5E</xref><xref ref-type="fig" rid="F11">, 11A–J</xref><xref ref-type="fig" rid="F25">, 25</xref><xref ref-type="fig" rid="F26">, 26B</xref></tp:nomenclature><tp:treatment-sec sec-type="diagnosis" id="SECID0EDHBI"><title>Diagnosis.</title><p>Differentiated from other species in the genus by the combination of male cerci that have the lower branch longer than the dorsal branch (Figs <xref ref-type="fig" rid="F2">2E</xref>, <xref ref-type="fig" rid="F11">11A, B</xref>) and the male aedeagus that has a thickened sheath and valves that are longer than the sheath, and narrow valves that diverge in lateral view (Figs <xref ref-type="fig" rid="F4">4E</xref>, <xref ref-type="fig" rid="F5">5E</xref>, <xref ref-type="fig" rid="F11">11C–G</xref>). Most similar to <italic><tp:taxon-name><tp:taxon-name-part taxon-name-part-type="genus" reg="Agroecotettix">A.</tp:taxon-name-part><tp:taxon-name-part taxon-name-part-type="species" reg="aristus">aristus</tp:taxon-name-part></tp:taxon-name></italic>, <italic><tp:taxon-name><tp:taxon-name-part taxon-name-part-type="genus" reg="Agroecotettix">A.</tp:taxon-name-part><tp:taxon-name-part taxon-name-part-type="species" reg="glochinos">glochinos</tp:taxon-name-part></tp:taxon-name></italic>, and <italic><tp:taxon-name><tp:taxon-name-part taxon-name-part-type="genus" reg="Agroecotettix">A.</tp:taxon-name-part><tp:taxon-name-part taxon-name-part-type="species" reg="silverheelsi">silverheelsi</tp:taxon-name-part></tp:taxon-name></italic>. Differs from <italic><tp:taxon-name><tp:taxon-name-part taxon-name-part-type="genus" reg="Agroecotettix">A.</tp:taxon-name-part><tp:taxon-name-part taxon-name-part-type="species" reg="aristus">aristus</tp:taxon-name-part></tp:taxon-name></italic> by that species by having valves that diverge laterally in caudal view and are broader in lateral view (Figs <xref ref-type="fig" rid="F4">4C, D</xref>, <xref ref-type="fig" rid="F5">5C, D</xref>) and from <italic><tp:taxon-name><tp:taxon-name-part taxon-name-part-type="genus" reg="Agroecotettix">A.</tp:taxon-name-part><tp:taxon-name-part taxon-name-part-type="species" reg="glochinos">glochinos</tp:taxon-name-part></tp:taxon-name></italic> by having narrower valves (Figs <xref ref-type="fig" rid="F4">4D, E</xref>, <xref ref-type="fig" rid="F5">5D, E</xref>). Differs from <italic><tp:taxon-name><tp:taxon-name-part taxon-name-part-type="genus" reg="Agroecotettix">A.</tp:taxon-name-part><tp:taxon-name-part taxon-name-part-type="species" reg="silverheelsi">silverheelsi</tp:taxon-name-part></tp:taxon-name></italic> by having a narrower and folded caudal edge of the sheath as opposed to an unfolded and open edge as in <italic><tp:taxon-name><tp:taxon-name-part taxon-name-part-type="genus" reg="Agroecotettix">A.</tp:taxon-name-part><tp:taxon-name-part taxon-name-part-type="species" reg="silverheelsi">silverheelsi</tp:taxon-name-part></tp:taxon-name></italic>.</p><fig id="F11" position="float" orientation="portrait"><object-id xmlns:xlink="http://www.w3.org/1999/xlink" content-type="doi" xlink:type="simple">10.3897/zookeys.1218.133703.figure11</object-id><object-id xmlns:xlink="http://www.w3.org/1999/xlink" content-type="arpha" xlink:type="simple">EF1D198D-7364-516F-BCE8-15FF1B242F68</object-id><label>Figure 11.</label><caption><p><italic><tp:taxon-name><tp:taxon-name-part taxon-name-part-type="genus" reg="Agroecotettix">Agroecotettix</tp:taxon-name-part><tp:taxon-name-part taxon-name-part-type="species" reg="texmex">texmex</tp:taxon-name-part></tp:taxon-name></italic><bold>A</bold> dorsal view of male terminalia <bold>B</bold> lateral view of male terminalia <bold>C</bold> dorsal view of phallic complex <bold>D</bold> lateral view of phallic complex <bold>E</bold> dorsal view of aedeagus <bold>F</bold> lateral view of aedeagus <bold>G</bold> caudal view of the aedeagus <bold>H</bold> dorsal view of epiphallus <bold>I</bold> caudal view of epiphallus <bold>J</bold> habitus.</p></caption><graphic xmlns:xlink="http://www.w3.org/1999/xlink" xlink:href="zookeys-1218-177_article-133703__-g011.jpg" position="float" orientation="portrait" xlink:type="simple" id="oo_1179720.jpg"><uri content-type="original_file" xlink:type="simple">https://binary.pensoft.net/fig/1179720</uri></graphic></fig></tp:treatment-sec><tp:treatment-sec sec-type="description" id="SECID0EGMBI"><title>Male measurements (mm).</title><p>(<italic>n</italic> = 7) Body length 22.2–24.0 (mean = 23.1); pronotum length 4.6–6.5 (mean = 5.4); tegmen length 3.3–4.1 (mean = 3.6); hind femur length 11.5–13.5 (mean = 12.6); cerci length 1.6–1.8 (mean = 1.7); basal width of cerci 0.4–0.7 (mean = 0.6); mid-cercal width 0.4–0.6 (mean = 0.5); cerci dorsal fork length 0.4–0.7 (mean = 0.5); cerci dorsal fork apex width 0.1–0.3 (mean = 0.2); cerci ventral fork length 0.4–1.0 (mean = 0.7); cerci ventral fork apex width 0.1 (mean = 0.1).</p></tp:treatment-sec><tp:treatment-sec sec-type="description" id="SECID0EOMBI"><title>Phallus measurements (mm).</title><p>(<italic>n</italic> = 2) Length 0.6–0.7 (mean = 0.7); apex width 0.4–0.5 (mean = 0.5); middle width 0.5–0.6 (mean = 0.6); basal width 0.3 (mean = 0.3); lateral apex width 0.2–0.4 (mean = 0.3); lateral medial width 0.2–0.5 (mean = 0.4); lateral basal width 0.2–0.6 (mean = 0.4).</p></tp:treatment-sec><tp:treatment-sec sec-type="description" id="SECID0EWMBI"><title>Female measurements (mm).</title><p>(<italic>n</italic> = 7) Body length 25.2–29.8 (mean = 27.3); pronotum length 6.5–7.5 (mean = 6.9) tegmen length 4.1–5.1 (mean = 4.7); hind femur length 14.0–16.2 (mean = 15.1); dorsal ovipositor valve length 1.5–2.0 (mean = 1.7); ventral ovipositor valve length 0.6–2.0 (mean = 1.6).</p></tp:treatment-sec><tp:treatment-sec sec-type="Holotype" id="SECID0E5MBI"><title>Holotype.</title><p>• 1♂, USA, Texas, Jim Hogg Co., 26 mi S Hebronville, 19 August 1955, 5–700 ft., T.J. Cohn. Deposited in the Mississippi Entomological Museum.</p></tp:treatment-sec><tp:treatment-sec sec-type="material" id="SECID0EDNBI"><title>Specimens examined.</title><p>Mexico, <bold>Tamaulipas</bold>: • 12 mi S Nuevo Laredo, 9 July 1936, H.R. Roberts (1♂, 1♀) • Nuevo Leòn, 34 miles S Sabinas Hildalgo, 12 IX 1958, 1700 ft, T.J. Cohn (1♂, 1♀) • Mamulique Pass, 10 July 1936, 1800 ft, H.R. Roberts (2♀); 19 mi W Santa Catarina, 9 August 1959, T.J. Cohn (♂) • 6 mi SE Santiago, 29 September 1958.T.J. Cohn, 1550 ft (1♂, 1♀) • Villa de Santiago, 4 July 1964, T.J. Cohn (1♂).</p></tp:treatment-sec><tp:treatment-sec sec-type="habitat" id="SECID0ELNBI"><title>Habitat.</title><p><xref ref-type="bibr" rid="B9">Cohn (1959)</xref> states the habitat at 19 mi W of Santa Catarina was above an arroyo in an area with large smooth margined leaved oaks and a variety of low bushes, succulents, broadleaf blackberry, and sparse but good weeds in clumps. The habitat at Villa de Santiago was rolling country in spined bushes that were fairly thick and more than 8 feet tall (<xref ref-type="bibr" rid="B10">Cohn 1964</xref>).</p></tp:treatment-sec><tp:treatment-sec sec-type="distribution" id="SECID0EZNBI"><title>Distribution.</title><p>Southern Texas and northeastern Mexico (Figs <xref ref-type="fig" rid="F25">25</xref>, <xref ref-type="fig" rid="F26">26B</xref>).</p></tp:treatment-sec><tp:treatment-sec sec-type="etymology" id="SECID0EHOBI"><title>Etymology.</title><p>The name <italic><tp:taxon-name><tp:taxon-name-part taxon-name-part-type="genus" reg="Agroecotettix"/><tp:taxon-name-part taxon-name-part-type="species" reg="texmex">texmex</tp:taxon-name-part></tp:taxon-name></italic> is a portmanteau of Texas and Mexico as this is the only known species of <italic><tp:taxon-name><tp:taxon-name-part taxon-name-part-type="genus" reg="Agroecotettix">Agroecotettix</tp:taxon-name-part></tp:taxon-name></italic> that occurs in both countries.</p></tp:treatment-sec><tp:treatment-sec sec-type="Suggested common name" id="SECID0E5OBI"><title>Suggested common name.</title><p>Texmex aridland scrub jumper.</p></tp:treatment-sec><tp:treatment-sec><!--Section generated to contain objects referenced in tp:taxon-treatment.--><fig id="F2" position="float" orientation="portrait"><object-id xmlns:xlink="http://www.w3.org/1999/xlink" content-type="doi" xlink:type="simple">10.3897/zookeys.1218.133703.figure2</object-id><object-id xmlns:xlink="http://www.w3.org/1999/xlink" content-type="arpha" xlink:type="simple">AA7B9F03-1524-52AD-9300-ED849907075D</object-id><label>Figure 2.</label><caption><p><italic><tp:taxon-name><tp:taxon-name-part taxon-name-part-type="genus" reg="Agroecotettix">Agroecotettix</tp:taxon-name-part></tp:taxon-name></italic> cerci in lateral view unless noted otherwise <bold>A</bold><italic><tp:taxon-name><tp:taxon-name-part taxon-name-part-type="genus" reg="Agroecotettix">A.</tp:taxon-name-part><tp:taxon-name-part taxon-name-part-type="species" reg="aristus">aristus</tp:taxon-name-part></tp:taxon-name></italic><bold>B</bold><italic><tp:taxon-name><tp:taxon-name-part taxon-name-part-type="genus" reg="Agroecotettix">A.</tp:taxon-name-part><tp:taxon-name-part taxon-name-part-type="species" reg="silverheelsi">silverheelsi</tp:taxon-name-part></tp:taxon-name></italic><bold>C</bold><italic><tp:taxon-name><tp:taxon-name-part taxon-name-part-type="genus" reg="Agroecotettix">A.</tp:taxon-name-part><tp:taxon-name-part taxon-name-part-type="species" reg="xiphophorus">xiphophorus</tp:taxon-name-part></tp:taxon-name></italic><bold>D</bold><italic><tp:taxon-name><tp:taxon-name-part taxon-name-part-type="genus" reg="Agroecotettix">A.</tp:taxon-name-part><tp:taxon-name-part taxon-name-part-type="species" reg="xiphophorus">xiphophorus</tp:taxon-name-part></tp:taxon-name></italic> ventral view <bold>E</bold><italic><tp:taxon-name><tp:taxon-name-part taxon-name-part-type="genus" reg="Agroecotettix">A.</tp:taxon-name-part><tp:taxon-name-part taxon-name-part-type="species" reg="texmex">texmex</tp:taxon-name-part></tp:taxon-name></italic><bold>F</bold><italic><tp:taxon-name><tp:taxon-name-part taxon-name-part-type="genus" reg="Agroecotettix">A.</tp:taxon-name-part><tp:taxon-name-part taxon-name-part-type="species" reg="cumbres">cumbres</tp:taxon-name-part></tp:taxon-name></italic><bold>G</bold><italic><tp:taxon-name><tp:taxon-name-part taxon-name-part-type="genus" reg="Agroecotettix">A.</tp:taxon-name-part><tp:taxon-name-part taxon-name-part-type="species" reg="crypsidomus">crypsidomus</tp:taxon-name-part></tp:taxon-name></italic><bold>H</bold><italic><tp:taxon-name><tp:taxon-name-part taxon-name-part-type="genus" reg="Agroecotettix">A.</tp:taxon-name-part><tp:taxon-name-part taxon-name-part-type="species" reg="chisosensis">chisosensis</tp:taxon-name-part></tp:taxon-name></italic><bold>I</bold><italic><tp:taxon-name><tp:taxon-name-part taxon-name-part-type="genus" reg="Agroecotettix">A.</tp:taxon-name-part><tp:taxon-name-part taxon-name-part-type="species" reg="dorni">dorni</tp:taxon-name-part></tp:taxon-name></italic><bold>J</bold><italic><tp:taxon-name><tp:taxon-name-part taxon-name-part-type="genus" reg="Agroecotettix">A.</tp:taxon-name-part><tp:taxon-name-part taxon-name-part-type="species" reg="burtoni">burtoni</tp:taxon-name-part></tp:taxon-name></italic><bold>K</bold><italic><tp:taxon-name><tp:taxon-name-part taxon-name-part-type="genus" reg="Agroecotettix">A.</tp:taxon-name-part><tp:taxon-name-part taxon-name-part-type="species" reg="turneri">turneri</tp:taxon-name-part></tp:taxon-name></italic><bold>L</bold><italic><tp:taxon-name><tp:taxon-name-part taxon-name-part-type="genus" reg="Agroecotettix">A.</tp:taxon-name-part><tp:taxon-name-part taxon-name-part-type="species" reg="quitmanensis">quitmanensis</tp:taxon-name-part></tp:taxon-name></italic><bold>M</bold><italic><tp:taxon-name><tp:taxon-name-part taxon-name-part-type="genus" reg="Agroecotettix">A.</tp:taxon-name-part><tp:taxon-name-part taxon-name-part-type="species" reg="moorei">moorei</tp:taxon-name-part></tp:taxon-name></italic><bold>N</bold><italic><tp:taxon-name><tp:taxon-name-part taxon-name-part-type="genus" reg="Agroecotettix">A.</tp:taxon-name-part><tp:taxon-name-part taxon-name-part-type="species" reg="chiantiensis">chiantiensis</tp:taxon-name-part></tp:taxon-name></italic><bold>O</bold><italic><tp:taxon-name><tp:taxon-name-part taxon-name-part-type="genus" reg="Agroecotettix">A.</tp:taxon-name-part><tp:taxon-name-part taxon-name-part-type="species" reg="vaquero">vaquero</tp:taxon-name-part></tp:taxon-name></italic><bold>P</bold><italic><tp:taxon-name><tp:taxon-name-part taxon-name-part-type="genus" reg="Agroecotettix">A.</tp:taxon-name-part><tp:taxon-name-part taxon-name-part-type="species" reg="forcipatus">forcipatus</tp:taxon-name-part></tp:taxon-name></italic><bold>Q</bold><italic><tp:taxon-name><tp:taxon-name-part taxon-name-part-type="genus" reg="Agroecotettix">A.</tp:taxon-name-part><tp:taxon-name-part taxon-name-part-type="species" reg="kahloae">kahloae</tp:taxon-name-part></tp:taxon-name></italic><bold>R</bold><italic>A <tp:taxon-name><tp:taxon-name-part taxon-name-part-type="genus" reg="Agroecotettix"/><tp:taxon-name-part taxon-name-part-type="species" reg="kahloae">kahloae</tp:taxon-name-part></tp:taxon-name></italic> ventral view <bold>S</bold><italic><tp:taxon-name><tp:taxon-name-part taxon-name-part-type="genus" reg="Agroecotettix">A.</tp:taxon-name-part><tp:taxon-name-part taxon-name-part-type="species" reg="idic">idic</tp:taxon-name-part></tp:taxon-name></italic> lateral view <bold>T</bold><italic><tp:taxon-name><tp:taxon-name-part taxon-name-part-type="genus" reg="Agroecotettix">A.</tp:taxon-name-part><tp:taxon-name-part taxon-name-part-type="species" reg="idic">idic</tp:taxon-name-part></tp:taxon-name></italic> dorsal.</p></caption><graphic xmlns:xlink="http://www.w3.org/1999/xlink" xlink:href="zookeys-1218-177_article-133703__-g002.jpg" position="float" orientation="portrait" xlink:type="simple" id="oo_1179711.jpg"><uri content-type="original_file" xlink:type="simple">https://binary.pensoft.net/fig/1179711</uri></graphic></fig><fig id="F4" position="float" orientation="portrait"><object-id xmlns:xlink="http://www.w3.org/1999/xlink" content-type="doi" xlink:type="simple">10.3897/zookeys.1218.133703.figure4</object-id><object-id xmlns:xlink="http://www.w3.org/1999/xlink" content-type="arpha" xlink:type="simple">121A93BD-1ADE-5AC4-882D-83B69E06C716</object-id><label>Figure 4.</label><caption><p>Caudal view of the aedeagus of <italic><tp:taxon-name><tp:taxon-name-part taxon-name-part-type="genus" reg="Agroecotettix">Agroecotettix</tp:taxon-name-part></tp:taxon-name></italic><bold>A</bold>. <italic><tp:taxon-name><tp:taxon-name-part taxon-name-part-type="genus" reg="Agroecotettix">A.</tp:taxon-name-part><tp:taxon-name-part taxon-name-part-type="species" reg="silverheelsi">silverheelsi</tp:taxon-name-part></tp:taxon-name></italic><bold>B</bold><italic><tp:taxon-name><tp:taxon-name-part taxon-name-part-type="genus" reg="Agroecotettix">A.</tp:taxon-name-part><tp:taxon-name-part taxon-name-part-type="species" reg="aristus">aristus</tp:taxon-name-part></tp:taxon-name></italic><bold>C</bold><italic><tp:taxon-name><tp:taxon-name-part taxon-name-part-type="genus" reg="Agroecotettix">A.</tp:taxon-name-part><tp:taxon-name-part taxon-name-part-type="species" reg="xiphophorus">xiphophorus</tp:taxon-name-part></tp:taxon-name></italic><bold>D</bold><italic><tp:taxon-name><tp:taxon-name-part taxon-name-part-type="genus" reg="Agroecotettix">A.</tp:taxon-name-part><tp:taxon-name-part taxon-name-part-type="species" reg="glochinos">glochinos</tp:taxon-name-part></tp:taxon-name></italic><bold>E</bold><italic><tp:taxon-name><tp:taxon-name-part taxon-name-part-type="genus" reg="Agroecotettix">A.</tp:taxon-name-part><tp:taxon-name-part taxon-name-part-type="species" reg="texmex">texmex</tp:taxon-name-part></tp:taxon-name></italic><bold>F</bold><italic><tp:taxon-name><tp:taxon-name-part taxon-name-part-type="genus" reg="Agroecotettix">A.</tp:taxon-name-part><tp:taxon-name-part taxon-name-part-type="species" reg="cumbres">cumbres</tp:taxon-name-part></tp:taxon-name></italic><bold>G</bold><italic><tp:taxon-name><tp:taxon-name-part taxon-name-part-type="genus" reg="Agroecotettix">A.</tp:taxon-name-part><tp:taxon-name-part taxon-name-part-type="species" reg="crypsidomus">crypsidomus</tp:taxon-name-part></tp:taxon-name></italic><bold>H</bold><italic><tp:taxon-name><tp:taxon-name-part taxon-name-part-type="genus" reg="Agroecotettix">A.</tp:taxon-name-part><tp:taxon-name-part taxon-name-part-type="species" reg="burtoni">burtoni</tp:taxon-name-part></tp:taxon-name></italic><bold>I</bold><italic><tp:taxon-name><tp:taxon-name-part taxon-name-part-type="genus" reg="Agroecotettix">A.</tp:taxon-name-part><tp:taxon-name-part taxon-name-part-type="species" reg="moorei">moorei</tp:taxon-name-part></tp:taxon-name></italic><bold>J</bold><italic><tp:taxon-name><tp:taxon-name-part taxon-name-part-type="genus" reg="Agroecotettix">A.</tp:taxon-name-part><tp:taxon-name-part taxon-name-part-type="species" reg="chiantiensis">chiantiensis</tp:taxon-name-part></tp:taxon-name></italic><bold>K</bold><italic><tp:taxon-name><tp:taxon-name-part taxon-name-part-type="genus" reg="Agroecotettix">A.</tp:taxon-name-part><tp:taxon-name-part taxon-name-part-type="species" reg="forcipatus">forcipatus</tp:taxon-name-part></tp:taxon-name></italic><bold>L</bold><italic><tp:taxon-name><tp:taxon-name-part taxon-name-part-type="genus" reg="Agroecotettix">A.</tp:taxon-name-part><tp:taxon-name-part taxon-name-part-type="species" reg="quitmanensis">quitmanensis</tp:taxon-name-part></tp:taxon-name></italic><bold>M</bold><italic><tp:taxon-name><tp:taxon-name-part taxon-name-part-type="genus" reg="Agroecotettix">A.</tp:taxon-name-part><tp:taxon-name-part taxon-name-part-type="species" reg="dorni">dorni</tp:taxon-name-part></tp:taxon-name></italic><bold>N</bold><italic><tp:taxon-name><tp:taxon-name-part taxon-name-part-type="genus" reg="Agroecotettix">A.</tp:taxon-name-part><tp:taxon-name-part taxon-name-part-type="species" reg="chisosensis">chisosensis</tp:taxon-name-part></tp:taxon-name></italic><bold>O</bold><italic><tp:taxon-name><tp:taxon-name-part taxon-name-part-type="genus" reg="Agroecotettix">A.</tp:taxon-name-part><tp:taxon-name-part taxon-name-part-type="species" reg="turneri">turneri</tp:taxon-name-part></tp:taxon-name></italic><bold>P</bold><italic><tp:taxon-name><tp:taxon-name-part taxon-name-part-type="genus" reg="Agroecotettix">A.</tp:taxon-name-part><tp:taxon-name-part taxon-name-part-type="species" reg="vaquero">vaquero</tp:taxon-name-part></tp:taxon-name></italic><bold>Q</bold><italic><tp:taxon-name><tp:taxon-name-part taxon-name-part-type="genus" reg="Agroecotettix">A.</tp:taxon-name-part><tp:taxon-name-part taxon-name-part-type="species" reg="idic">idic</tp:taxon-name-part></tp:taxon-name></italic><bold>R</bold><italic><tp:taxon-name><tp:taxon-name-part taxon-name-part-type="genus" reg="Agroecotettix">A.</tp:taxon-name-part><tp:taxon-name-part taxon-name-part-type="species" reg="kahloae">kahloae</tp:taxon-name-part></tp:taxon-name></italic>. Scale bars: 1.0 mm.</p></caption><graphic xmlns:xlink="http://www.w3.org/1999/xlink" xlink:href="zookeys-1218-177_article-133703__-g004.jpg" position="float" orientation="portrait" xlink:type="simple" id="oo_1179713.jpg"><uri content-type="original_file" xlink:type="simple">https://binary.pensoft.net/fig/1179713</uri></graphic></fig><fig id="F5" position="float" orientation="portrait"><object-id xmlns:xlink="http://www.w3.org/1999/xlink" content-type="doi" xlink:type="simple">10.3897/zookeys.1218.133703.figure5</object-id><object-id xmlns:xlink="http://www.w3.org/1999/xlink" content-type="arpha" xlink:type="simple">F8540614-3B76-57F7-A1C5-B061EC773381</object-id><label>Figure 5.</label><caption><p>Lateral view of the aedeagus of <italic><tp:taxon-name><tp:taxon-name-part taxon-name-part-type="genus" reg="Agroecotettix">Agroecotettix</tp:taxon-name-part></tp:taxon-name></italic><bold>A</bold><italic><tp:taxon-name><tp:taxon-name-part taxon-name-part-type="genus" reg="Agroecotettix">A.</tp:taxon-name-part><tp:taxon-name-part taxon-name-part-type="species" reg="silverheelsi">silverheelsi</tp:taxon-name-part></tp:taxon-name></italic><bold>B</bold><italic><tp:taxon-name><tp:taxon-name-part taxon-name-part-type="genus" reg="Agroecotettix">A.</tp:taxon-name-part><tp:taxon-name-part taxon-name-part-type="species" reg="aristus">aristus</tp:taxon-name-part></tp:taxon-name></italic><bold>C</bold><italic><tp:taxon-name><tp:taxon-name-part taxon-name-part-type="genus" reg="Agroecotettix">A.</tp:taxon-name-part><tp:taxon-name-part taxon-name-part-type="species" reg="xiphophorus">xiphophorus</tp:taxon-name-part></tp:taxon-name></italic><bold>D</bold><italic><tp:taxon-name><tp:taxon-name-part taxon-name-part-type="genus" reg="Agroecotettix">A.</tp:taxon-name-part><tp:taxon-name-part taxon-name-part-type="species" reg="glochinos">glochinos</tp:taxon-name-part></tp:taxon-name></italic><bold>E</bold><italic><tp:taxon-name><tp:taxon-name-part taxon-name-part-type="genus" reg="Agroecotettix">A.</tp:taxon-name-part><tp:taxon-name-part taxon-name-part-type="species" reg="texmex">texmex</tp:taxon-name-part></tp:taxon-name></italic><bold>F</bold><italic><tp:taxon-name><tp:taxon-name-part taxon-name-part-type="genus" reg="Agroecotettix">A.</tp:taxon-name-part><tp:taxon-name-part taxon-name-part-type="species" reg="cumbres">cumbres</tp:taxon-name-part></tp:taxon-name></italic><bold>G</bold><italic><tp:taxon-name><tp:taxon-name-part taxon-name-part-type="genus" reg="Agroecotettix">A.</tp:taxon-name-part><tp:taxon-name-part taxon-name-part-type="species" reg="crypsidomus">crypsidomus</tp:taxon-name-part></tp:taxon-name></italic><bold>H</bold><italic><tp:taxon-name><tp:taxon-name-part taxon-name-part-type="genus" reg="Agroecotettix">A.</tp:taxon-name-part><tp:taxon-name-part taxon-name-part-type="species" reg="burtoni">burtoni</tp:taxon-name-part></tp:taxon-name></italic><bold>I</bold><italic><tp:taxon-name><tp:taxon-name-part taxon-name-part-type="genus" reg="Agroecotettix">A.</tp:taxon-name-part><tp:taxon-name-part taxon-name-part-type="species" reg="moorei">moorei</tp:taxon-name-part></tp:taxon-name></italic><bold>J</bold><italic><tp:taxon-name><tp:taxon-name-part taxon-name-part-type="genus" reg="Agroecotettix">A.</tp:taxon-name-part><tp:taxon-name-part taxon-name-part-type="species" reg="chiantiensis">chiantiensis</tp:taxon-name-part></tp:taxon-name></italic><bold>K</bold><italic><tp:taxon-name><tp:taxon-name-part taxon-name-part-type="genus" reg="Agroecotettix">A.</tp:taxon-name-part><tp:taxon-name-part taxon-name-part-type="species" reg="forcipatus">forcipatus</tp:taxon-name-part></tp:taxon-name></italic><bold>L</bold><italic><tp:taxon-name><tp:taxon-name-part taxon-name-part-type="genus" reg="Agroecotettix">A.</tp:taxon-name-part><tp:taxon-name-part taxon-name-part-type="species" reg="quitmanensis">quitmanensis</tp:taxon-name-part></tp:taxon-name></italic><bold>M</bold><italic><tp:taxon-name><tp:taxon-name-part taxon-name-part-type="genus" reg="Agroecotettix">A.</tp:taxon-name-part><tp:taxon-name-part taxon-name-part-type="species" reg="dorni">dorni</tp:taxon-name-part></tp:taxon-name></italic><bold>N</bold><italic><tp:taxon-name><tp:taxon-name-part taxon-name-part-type="genus" reg="Agroecotettix">A.</tp:taxon-name-part><tp:taxon-name-part taxon-name-part-type="species" reg="chisosensis">chisosensis</tp:taxon-name-part></tp:taxon-name></italic><bold>O</bold><italic><tp:taxon-name><tp:taxon-name-part taxon-name-part-type="genus" reg="Agroecotettix">A.</tp:taxon-name-part><tp:taxon-name-part taxon-name-part-type="species" reg="turneri">turneri</tp:taxon-name-part></tp:taxon-name></italic><bold>P</bold><italic><tp:taxon-name><tp:taxon-name-part taxon-name-part-type="genus" reg="Agroecotettix">A.</tp:taxon-name-part><tp:taxon-name-part taxon-name-part-type="species" reg="vaquero">vaquero</tp:taxon-name-part></tp:taxon-name></italic><bold>Q</bold><italic><tp:taxon-name><tp:taxon-name-part taxon-name-part-type="genus" reg="Agroecotettix">A.</tp:taxon-name-part><tp:taxon-name-part taxon-name-part-type="species" reg="idic">idic</tp:taxon-name-part></tp:taxon-name></italic><bold>R</bold><italic><tp:taxon-name><tp:taxon-name-part taxon-name-part-type="genus" reg="Agroecotettix">A.</tp:taxon-name-part><tp:taxon-name-part taxon-name-part-type="species" reg="kahloae">kahloae</tp:taxon-name-part></tp:taxon-name></italic>.</p></caption><graphic xmlns:xlink="http://www.w3.org/1999/xlink" xlink:href="zookeys-1218-177_article-133703__-g005.jpg" position="float" orientation="portrait" xlink:type="simple" id="oo_1179714.jpg"><uri content-type="original_file" xlink:type="simple">https://binary.pensoft.net/fig/1179714</uri></graphic></fig><fig id="F25" position="float" orientation="portrait"><object-id xmlns:xlink="http://www.w3.org/1999/xlink" content-type="doi" xlink:type="simple">10.3897/zookeys.1218.133703.figure25</object-id><object-id xmlns:xlink="http://www.w3.org/1999/xlink" content-type="arpha" xlink:type="simple">9FB2DDB3-DE48-5FD4-BEC5-0E7CDC7DC353</object-id><label>Figure 25.</label><caption><p>Distribution of <italic><tp:taxon-name><tp:taxon-name-part taxon-name-part-type="genus" reg="Agroecotettix">Agroecotettix</tp:taxon-name-part></tp:taxon-name></italic> species.</p></caption><graphic xmlns:xlink="http://www.w3.org/1999/xlink" xlink:href="zookeys-1218-177_article-133703__-g025.jpg" position="float" orientation="portrait" xlink:type="simple" id="oo_1179734.jpg"><uri content-type="original_file" xlink:type="simple">https://binary.pensoft.net/fig/1179734</uri></graphic></fig><fig id="F26" position="float" orientation="portrait"><object-id xmlns:xlink="http://www.w3.org/1999/xlink" content-type="doi" xlink:type="simple">10.3897/zookeys.1218.133703.figure26</object-id><object-id xmlns:xlink="http://www.w3.org/1999/xlink" content-type="arpha" xlink:type="simple">B55C5294-F985-5C4B-9842-756E757E2FDE</object-id><label>Figure 26.</label><caption><p>Distribution of <italic><tp:taxon-name><tp:taxon-name-part taxon-name-part-type="genus" reg="Agroecotettix">Agroecotettix</tp:taxon-name-part></tp:taxon-name></italic> species <bold>A</bold> Big Bend region of Texas <bold>B</bold> zoom in on the area around Monterrey, Mexico at the convergence of the Chihuahuan Desert, Sierra Madre Oriental, and South Texas Plains ecoregions.</p></caption><graphic xmlns:xlink="http://www.w3.org/1999/xlink" xlink:href="zookeys-1218-177_article-133703__-g026.jpg" position="float" orientation="portrait" xlink:type="simple" id="oo_1179735.jpg"><uri content-type="original_file" xlink:type="simple">https://binary.pensoft.net/fig/1179735</uri></graphic></fig></tp:treatment-sec><ref-list><ref id="B9"><mixed-citation xmlns:xlink="http://www.w3.org/1999/xlink" xlink:type="simple"><person-group><name name-style="western"><surname>Cohn</surname><given-names>TJ</given-names></name></person-group> (<year>1959</year>) <named-content content-type="dwc:institutional_code" xlink:title="University of Michigan Museum of Zoology" xlink:href="http://grbio.org/institution/university-michigan-museum-zoology" xlink:type="simple">UMMZ</named-content>-FN298. [Accessed online at] <ext-link xlink:href="https://quod.lib.umich.edu/cgi/i/image/image-idx?id=S-INSECT1IC-X-352%5DUMMZI-FN298_001" ext-link-type="uri" xlink:type="simple">https://quod.lib.umich.edu/cgi/i/image/image-idx?id=S-INSECT1IC-X-352%5DUMMZI-FN298_001</ext-link> [accessed 15 May 2024]</mixed-citation></ref><ref id="B10"><mixed-citation xmlns:xlink="http://www.w3.org/1999/xlink" xlink:type="simple"><person-group><name name-style="western"><surname>Cohn</surname><given-names>TJ</given-names></name></person-group> (<year>1964</year>) <named-content content-type="dwc:institutional_code" xlink:title="University of Michigan Museum of Zoology" xlink:href="http://grbio.org/institution/university-michigan-museum-zoology" xlink:type="simple">UMMZ</named-content>-FN300. [Accessed online at] <ext-link xlink:href="https://quod.lib.umich.edu/cgi/i/image/image-idx?id=S-INSECT1IC-X-354%5DUMMZI-FN300_001" ext-link-type="uri" xlink:type="simple">https://quod.lib.umich.edu/cgi/i/image/image-idx?id=S-INSECT1IC-X-354%5DUMMZI-FN300_001</ext-link> [accessed 15 May 2024]</mixed-citation></ref></ref-list></tp:taxon-treatment>
