# Supplementary material for: ﻿Desert diversification: revision of Agroecotettix Bruner, 1908 (Orthoptera, Acrididae, Melanoplinae) with descriptions of sixteen new species from the United States and Mexico
Source: Zookeys. 2024 Nov 21;1218:177–230. doi: 10.3897/zookeys.1218.133703 (PMC11605301; doi:10.3897/zookeys.1218.133703)
Supplement: XML Treatment for Agroecotettix cumbres [file zookeys.1218.133703-treatment8.xml]

<!DOCTYPE tp:taxon-treatment
  PUBLIC "-//TaxonX//DTD Taxonomic Treatment Publishing DTD v0 20100105//EN" "tax-treatment-NSO.dtd">
<tp:taxon-treatment xmlns:tp="http://www.plazi.org/taxpub"><tp:treatment-meta><kwd-group><label>Taxon classification</label><kwd>
              <named-content content-type="kingdom">Animalia</named-content>
            </kwd><kwd>
              <named-content content-type="order">Orthoptera</named-content>
            </kwd><kwd>
              <named-content content-type="family">Acrididae</named-content>
            </kwd></kwd-group><mixed-citation publication-type="journal"><person-group><name><surname>Hill</surname><given-names>JoVonn G.</given-names></name></person-group><article-title>﻿Desert diversification: revision of <italic><tp:taxon-name><tp:taxon-name-part taxon-name-part-type="genus" reg="Agroecotettix">Agroecotettix</tp:taxon-name-part></tp:taxon-name></italic> Bruner, 1908 (<tp:taxon-name><tp:taxon-name-part taxon-name-part-type="order">Orthoptera</tp:taxon-name-part></tp:taxon-name>, <tp:taxon-name><tp:taxon-name-part taxon-name-part-type="family">Acrididae</tp:taxon-name-part></tp:taxon-name>, <tp:taxon-name><tp:taxon-name-part taxon-name-part-type="subfamily">Melanoplinae</tp:taxon-name-part></tp:taxon-name>) with descriptions of sixteen new species from the United States and Mexico</article-title><source>Zookeys</source><day>21</day><month>11</month><year>2024</year><volume>1218</volume><fpage>177</fpage><lpage>230</lpage><pub-id pub-id-type="doi">10.3897/zookeys.1218.133703</pub-id></mixed-citation></tp:treatment-meta><tp:nomenclature><label>﻿</label><tp:taxon-name>
            <object-id xmlns:xlink="http://www.w3.org/1999/xlink" content-type="arpha" xlink:type="simple">1A14675F-A6DD-5B94-8E33-24095F636F8C</object-id>
            <tp:taxon-name-part taxon-name-part-type="genus" reg="Agroecotettix">Agroecotettix</tp:taxon-name-part>
            <tp:taxon-name-part taxon-name-part-type="species" reg="cumbres">cumbres</tp:taxon-name-part>
            <object-id xmlns:xlink="http://www.w3.org/1999/xlink" content-type="zoobank" xlink:type="simple">https://zoobank.org/FEE97243-6929-491A-9BC4-7020291EAFD4</object-id>
          </tp:taxon-name><tp:taxon-status xmlns:xlink="http://www.w3.org/1999/xlink" xlink:type="simple">sp. nov.</tp:taxon-status><xref ref-type="fig" rid="F2">Figs 2F</xref><xref ref-type="fig" rid="F4">, 4F</xref><xref ref-type="fig" rid="F5">, 5F</xref><xref ref-type="fig" rid="F12">, 12A–J</xref><xref ref-type="fig" rid="F25">, 25</xref><xref ref-type="fig" rid="F26">, 26B</xref></tp:nomenclature><tp:treatment-sec sec-type="diagnosis" id="SECID0EERBI"><title>Diagnosis.</title><p>Differentiated from other species in the genus by the combination of male cerci that have the lower branch longer than the dorsal branch (Figs <xref ref-type="fig" rid="F2">2F</xref>, <xref ref-type="fig" rid="F12">12A, B</xref>) and the male aedeagus that has a thickened sheath, valves that are longer than the sheath, and broad valves that have their distal half angled caudally (Figs <xref ref-type="fig" rid="F4">4F</xref>, <xref ref-type="fig" rid="F5">5F</xref>, <xref ref-type="fig" rid="F12">12C–G</xref>). Most similar to <italic><tp:taxon-name><tp:taxon-name-part taxon-name-part-type="genus" reg="Agroecotettix">A.</tp:taxon-name-part><tp:taxon-name-part taxon-name-part-type="species" reg="texmex">texmex</tp:taxon-name-part></tp:taxon-name></italic> but differs by having valves that are broader than that species both in lateral and caudal view (Figs <xref ref-type="fig" rid="F4">4D, E</xref>, <xref ref-type="fig" rid="F5">5D, E</xref>).</p><fig id="F12" position="float" orientation="portrait"><object-id xmlns:xlink="http://www.w3.org/1999/xlink" content-type="doi" xlink:type="simple">10.3897/zookeys.1218.133703.figure12</object-id><object-id xmlns:xlink="http://www.w3.org/1999/xlink" content-type="arpha" xlink:type="simple">5FA6C474-B8D8-5A81-A43A-28C7572F255D</object-id><label>Figure 12.</label><caption><p><italic><tp:taxon-name><tp:taxon-name-part taxon-name-part-type="genus" reg="Agroecotettix">Agroecotettix</tp:taxon-name-part><tp:taxon-name-part taxon-name-part-type="species" reg="cumbres">cumbres</tp:taxon-name-part></tp:taxon-name></italic><bold>A</bold> dorsal view of male terminalia <bold>B</bold> lateral view of male terminalia <bold>C</bold> dorsal view of phallic complex <bold>D</bold> lateral view of phallic complex <bold>E</bold> dorsal view of aedeagus <bold>F</bold> lateral view of aedeagus <bold>G</bold> caudal view of the aedeagus <bold>H</bold> dorsal view of epiphallus <bold>I</bold> caudal view of epiphallus <bold>J</bold> habitus.</p></caption><graphic xmlns:xlink="http://www.w3.org/1999/xlink" xlink:href="zookeys-1218-177_article-133703__-g012.jpg" position="float" orientation="portrait" xlink:type="simple" id="oo_1179721.jpg"><uri content-type="original_file" xlink:type="simple">https://binary.pensoft.net/fig/1179721</uri></graphic></fig></tp:treatment-sec><tp:treatment-sec sec-type="description" id="SECID0E4TBI"><title>Male measurements (mm).</title><p>(<italic>n</italic> = 4) Body length 21.3–23.5 (mean = 22.5); pronotum length 4.7–5.5 (mean = 5.0); tegmen length 3.2–4.2 (mean = 3.7); hind femur length 11.1–12.2 (mean = 11.8); cerci length 1.7–1.9 (mean = 1.8); basal width of cercus 0.5–0.6 (mean = 0.6); mid-cercal width 0.4–0.5 (mean = 0.5); cerci dorsal fork length 0.5–0.7 (mean = 0.6); cerci dorsal fork apex width 0.5–0.7 (mean = 0.6); cerci ventral fork length 0.7–0.9 (mean = 0.8); cerci ventral fork apex width 1.0 (mean = 1.0).</p></tp:treatment-sec><tp:treatment-sec sec-type="description" id="SECID0EFUBI"><title>Phallus measurements (mm).</title><p>(<italic>n</italic> = 4) Length 0.6–0.8 (mean = 0.8); apex width 0.3–0.4 (mean = 0.4); middle width 0.5–0.6 (mean = 0.6); basal width 0.5 (mean = 0.5); lateral apex width 0.2–0.3 (mean = 0.3); lateral medial width 0.4–0.5 (mean = 0.5); lateral basal width 0.6 (mean = 0.6).</p></tp:treatment-sec><tp:treatment-sec sec-type="description" id="SECID0ENUBI"><title>Female measurements (mm).</title><p>(<italic>n</italic> = 11) Body length 24.1–28.0 (mean = 25.7); pronotum length 5.5–7.0 (mean = 6.4) tegmen length 4.0–5.0 (mean = 4.4); hind femur length 12.1–15.5 (mean = 14.3); dorsal ovipositor valve length 1.4–2.0 (mean = 1.7); ventral ovipositor valve length 1.4–2.0 (mean = 1.7).</p></tp:treatment-sec><tp:treatment-sec sec-type="Holotype" id="SECID0EVUBI"><title>Holotype.</title><p>• 1♂, Mexico, Nuevo Leòn, 500–800 m. 24 mi NW Montemorelos, 3 Sept. 1955, T.J. Cohn. Deposited in the Mississippi Entomological Museum.</p></tp:treatment-sec><tp:treatment-sec sec-type="material" id="SECID0E1UBI"><title>Specimens examined.</title><p>Mexico, <bold>Nuevo Leòn</bold>: • 10 mi NW Montemorelos, 29 September 1958, T.J. Cohn, 2000 ft (1♂, 1♀) • 24 mi NW Montemorelos, 3 September 1955, T.J. Cohn (11♂, 2♀) • 5 mi SW Santiago, Horse Tail Falls, 29 September 1958. T.J. Cohn (1♂) • 6 mi SW Villa Santiago, 29 September 1958. T.J. Cohn (1♂, 3♀).</p></tp:treatment-sec><tp:treatment-sec sec-type="distribution" id="SECID0ECVBI"><title>Distribution.</title><p>Area to the south of Monterrey, Mexico and in and east of Monterrey Peaks (Figs <xref ref-type="fig" rid="F25">25</xref>, <xref ref-type="fig" rid="F26">26B</xref>).</p></tp:treatment-sec><tp:treatment-sec sec-type="habitat" id="SECID0EQVBI"><title>Habitat.</title><p><xref ref-type="bibr" rid="B7">Cohn (1955)</xref> describes the locality at 24 mi NW Montemorelos as a rocky hillside with a draw and thorny bushes and at 6 mi SW Villa de Santiago as rolling as country in heavy spiney bushes, fairly thick and more than 8 ft tall. <xref ref-type="bibr" rid="B10">Cohn (1964)</xref> describes the locality at the Monterrey airport as badly overgrazed range, but with a good variety of green, thick, bushes, including fair-sized mesquite and other leguminous trees, soil sloped.</p></tp:treatment-sec><tp:treatment-sec sec-type="etymology" id="SECID0E5VBI"><title>Etymology.</title><p>The specific epithet <italic><tp:taxon-name><tp:taxon-name-part taxon-name-part-type="genus" reg="Agroecotettix"/><tp:taxon-name-part taxon-name-part-type="species" reg="cumbres">cumbres</tp:taxon-name-part></tp:taxon-name></italic> is the Spanish word for summits and is in reference to the Parque Nacional Cumbres de Monterrey and the mountain summits near where this species found.</p></tp:treatment-sec><tp:treatment-sec sec-type="Suggested common name" id="SECID0EOWBI"><title>Suggested common name.</title><p>Cumbres aridland scrub jumper.</p></tp:treatment-sec><tp:treatment-sec><!--Section generated to contain objects referenced in tp:taxon-treatment.--><fig id="F2" position="float" orientation="portrait"><object-id xmlns:xlink="http://www.w3.org/1999/xlink" content-type="doi" xlink:type="simple">10.3897/zookeys.1218.133703.figure2</object-id><object-id xmlns:xlink="http://www.w3.org/1999/xlink" content-type="arpha" xlink:type="simple">AA7B9F03-1524-52AD-9300-ED849907075D</object-id><label>Figure 2.</label><caption><p><italic><tp:taxon-name><tp:taxon-name-part taxon-name-part-type="genus" reg="Agroecotettix">Agroecotettix</tp:taxon-name-part></tp:taxon-name></italic> cerci in lateral view unless noted otherwise <bold>A</bold><italic><tp:taxon-name><tp:taxon-name-part taxon-name-part-type="genus" reg="Agroecotettix">A.</tp:taxon-name-part><tp:taxon-name-part taxon-name-part-type="species" reg="aristus">aristus</tp:taxon-name-part></tp:taxon-name></italic><bold>B</bold><italic><tp:taxon-name><tp:taxon-name-part taxon-name-part-type="genus" reg="Agroecotettix">A.</tp:taxon-name-part><tp:taxon-name-part taxon-name-part-type="species" reg="silverheelsi">silverheelsi</tp:taxon-name-part></tp:taxon-name></italic><bold>C</bold><italic><tp:taxon-name><tp:taxon-name-part taxon-name-part-type="genus" reg="Agroecotettix">A.</tp:taxon-name-part><tp:taxon-name-part taxon-name-part-type="species" reg="xiphophorus">xiphophorus</tp:taxon-name-part></tp:taxon-name></italic><bold>D</bold><italic><tp:taxon-name><tp:taxon-name-part taxon-name-part-type="genus" reg="Agroecotettix">A.</tp:taxon-name-part><tp:taxon-name-part taxon-name-part-type="species" reg="xiphophorus">xiphophorus</tp:taxon-name-part></tp:taxon-name></italic> ventral view <bold>E</bold><italic><tp:taxon-name><tp:taxon-name-part taxon-name-part-type="genus" reg="Agroecotettix">A.</tp:taxon-name-part><tp:taxon-name-part taxon-name-part-type="species" reg="texmex">texmex</tp:taxon-name-part></tp:taxon-name></italic><bold>F</bold><italic><tp:taxon-name><tp:taxon-name-part taxon-name-part-type="genus" reg="Agroecotettix">A.</tp:taxon-name-part><tp:taxon-name-part taxon-name-part-type="species" reg="cumbres">cumbres</tp:taxon-name-part></tp:taxon-name></italic><bold>G</bold><italic><tp:taxon-name><tp:taxon-name-part taxon-name-part-type="genus" reg="Agroecotettix">A.</tp:taxon-name-part><tp:taxon-name-part taxon-name-part-type="species" reg="crypsidomus">crypsidomus</tp:taxon-name-part></tp:taxon-name></italic><bold>H</bold><italic><tp:taxon-name><tp:taxon-name-part taxon-name-part-type="genus" reg="Agroecotettix">A.</tp:taxon-name-part><tp:taxon-name-part taxon-name-part-type="species" reg="chisosensis">chisosensis</tp:taxon-name-part></tp:taxon-name></italic><bold>I</bold><italic><tp:taxon-name><tp:taxon-name-part taxon-name-part-type="genus" reg="Agroecotettix">A.</tp:taxon-name-part><tp:taxon-name-part taxon-name-part-type="species" reg="dorni">dorni</tp:taxon-name-part></tp:taxon-name></italic><bold>J</bold><italic><tp:taxon-name><tp:taxon-name-part taxon-name-part-type="genus" reg="Agroecotettix">A.</tp:taxon-name-part><tp:taxon-name-part taxon-name-part-type="species" reg="burtoni">burtoni</tp:taxon-name-part></tp:taxon-name></italic><bold>K</bold><italic><tp:taxon-name><tp:taxon-name-part taxon-name-part-type="genus" reg="Agroecotettix">A.</tp:taxon-name-part><tp:taxon-name-part taxon-name-part-type="species" reg="turneri">turneri</tp:taxon-name-part></tp:taxon-name></italic><bold>L</bold><italic><tp:taxon-name><tp:taxon-name-part taxon-name-part-type="genus" reg="Agroecotettix">A.</tp:taxon-name-part><tp:taxon-name-part taxon-name-part-type="species" reg="quitmanensis">quitmanensis</tp:taxon-name-part></tp:taxon-name></italic><bold>M</bold><italic><tp:taxon-name><tp:taxon-name-part taxon-name-part-type="genus" reg="Agroecotettix">A.</tp:taxon-name-part><tp:taxon-name-part taxon-name-part-type="species" reg="moorei">moorei</tp:taxon-name-part></tp:taxon-name></italic><bold>N</bold><italic><tp:taxon-name><tp:taxon-name-part taxon-name-part-type="genus" reg="Agroecotettix">A.</tp:taxon-name-part><tp:taxon-name-part taxon-name-part-type="species" reg="chiantiensis">chiantiensis</tp:taxon-name-part></tp:taxon-name></italic><bold>O</bold><italic><tp:taxon-name><tp:taxon-name-part taxon-name-part-type="genus" reg="Agroecotettix">A.</tp:taxon-name-part><tp:taxon-name-part taxon-name-part-type="species" reg="vaquero">vaquero</tp:taxon-name-part></tp:taxon-name></italic><bold>P</bold><italic><tp:taxon-name><tp:taxon-name-part taxon-name-part-type="genus" reg="Agroecotettix">A.</tp:taxon-name-part><tp:taxon-name-part taxon-name-part-type="species" reg="forcipatus">forcipatus</tp:taxon-name-part></tp:taxon-name></italic><bold>Q</bold><italic><tp:taxon-name><tp:taxon-name-part taxon-name-part-type="genus" reg="Agroecotettix">A.</tp:taxon-name-part><tp:taxon-name-part taxon-name-part-type="species" reg="kahloae">kahloae</tp:taxon-name-part></tp:taxon-name></italic><bold>R</bold><italic>A <tp:taxon-name><tp:taxon-name-part taxon-name-part-type="genus" reg="Agroecotettix"/><tp:taxon-name-part taxon-name-part-type="species" reg="kahloae">kahloae</tp:taxon-name-part></tp:taxon-name></italic> ventral view <bold>S</bold><italic><tp:taxon-name><tp:taxon-name-part taxon-name-part-type="genus" reg="Agroecotettix">A.</tp:taxon-name-part><tp:taxon-name-part taxon-name-part-type="species" reg="idic">idic</tp:taxon-name-part></tp:taxon-name></italic> lateral view <bold>T</bold><italic><tp:taxon-name><tp:taxon-name-part taxon-name-part-type="genus" reg="Agroecotettix">A.</tp:taxon-name-part><tp:taxon-name-part taxon-name-part-type="species" reg="idic">idic</tp:taxon-name-part></tp:taxon-name></italic> dorsal.</p></caption><graphic xmlns:xlink="http://www.w3.org/1999/xlink" xlink:href="zookeys-1218-177_article-133703__-g002.jpg" position="float" orientation="portrait" xlink:type="simple" id="oo_1179711.jpg"><uri content-type="original_file" xlink:type="simple">https://binary.pensoft.net/fig/1179711</uri></graphic></fig><fig id="F4" position="float" orientation="portrait"><object-id xmlns:xlink="http://www.w3.org/1999/xlink" content-type="doi" xlink:type="simple">10.3897/zookeys.1218.133703.figure4</object-id><object-id xmlns:xlink="http://www.w3.org/1999/xlink" content-type="arpha" xlink:type="simple">121A93BD-1ADE-5AC4-882D-83B69E06C716</object-id><label>Figure 4.</label><caption><p>Caudal view of the aedeagus of <italic><tp:taxon-name><tp:taxon-name-part taxon-name-part-type="genus" reg="Agroecotettix">Agroecotettix</tp:taxon-name-part></tp:taxon-name></italic><bold>A</bold>. <italic><tp:taxon-name><tp:taxon-name-part taxon-name-part-type="genus" reg="Agroecotettix">A.</tp:taxon-name-part><tp:taxon-name-part taxon-name-part-type="species" reg="silverheelsi">silverheelsi</tp:taxon-name-part></tp:taxon-name></italic><bold>B</bold><italic><tp:taxon-name><tp:taxon-name-part taxon-name-part-type="genus" reg="Agroecotettix">A.</tp:taxon-name-part><tp:taxon-name-part taxon-name-part-type="species" reg="aristus">aristus</tp:taxon-name-part></tp:taxon-name></italic><bold>C</bold><italic><tp:taxon-name><tp:taxon-name-part taxon-name-part-type="genus" reg="Agroecotettix">A.</tp:taxon-name-part><tp:taxon-name-part taxon-name-part-type="species" reg="xiphophorus">xiphophorus</tp:taxon-name-part></tp:taxon-name></italic><bold>D</bold><italic><tp:taxon-name><tp:taxon-name-part taxon-name-part-type="genus" reg="Agroecotettix">A.</tp:taxon-name-part><tp:taxon-name-part taxon-name-part-type="species" reg="glochinos">glochinos</tp:taxon-name-part></tp:taxon-name></italic><bold>E</bold><italic><tp:taxon-name><tp:taxon-name-part taxon-name-part-type="genus" reg="Agroecotettix">A.</tp:taxon-name-part><tp:taxon-name-part taxon-name-part-type="species" reg="texmex">texmex</tp:taxon-name-part></tp:taxon-name></italic><bold>F</bold><italic><tp:taxon-name><tp:taxon-name-part taxon-name-part-type="genus" reg="Agroecotettix">A.</tp:taxon-name-part><tp:taxon-name-part taxon-name-part-type="species" reg="cumbres">cumbres</tp:taxon-name-part></tp:taxon-name></italic><bold>G</bold><italic><tp:taxon-name><tp:taxon-name-part taxon-name-part-type="genus" reg="Agroecotettix">A.</tp:taxon-name-part><tp:taxon-name-part taxon-name-part-type="species" reg="crypsidomus">crypsidomus</tp:taxon-name-part></tp:taxon-name></italic><bold>H</bold><italic><tp:taxon-name><tp:taxon-name-part taxon-name-part-type="genus" reg="Agroecotettix">A.</tp:taxon-name-part><tp:taxon-name-part taxon-name-part-type="species" reg="burtoni">burtoni</tp:taxon-name-part></tp:taxon-name></italic><bold>I</bold><italic><tp:taxon-name><tp:taxon-name-part taxon-name-part-type="genus" reg="Agroecotettix">A.</tp:taxon-name-part><tp:taxon-name-part taxon-name-part-type="species" reg="moorei">moorei</tp:taxon-name-part></tp:taxon-name></italic><bold>J</bold><italic><tp:taxon-name><tp:taxon-name-part taxon-name-part-type="genus" reg="Agroecotettix">A.</tp:taxon-name-part><tp:taxon-name-part taxon-name-part-type="species" reg="chiantiensis">chiantiensis</tp:taxon-name-part></tp:taxon-name></italic><bold>K</bold><italic><tp:taxon-name><tp:taxon-name-part taxon-name-part-type="genus" reg="Agroecotettix">A.</tp:taxon-name-part><tp:taxon-name-part taxon-name-part-type="species" reg="forcipatus">forcipatus</tp:taxon-name-part></tp:taxon-name></italic><bold>L</bold><italic><tp:taxon-name><tp:taxon-name-part taxon-name-part-type="genus" reg="Agroecotettix">A.</tp:taxon-name-part><tp:taxon-name-part taxon-name-part-type="species" reg="quitmanensis">quitmanensis</tp:taxon-name-part></tp:taxon-name></italic><bold>M</bold><italic><tp:taxon-name><tp:taxon-name-part taxon-name-part-type="genus" reg="Agroecotettix">A.</tp:taxon-name-part><tp:taxon-name-part taxon-name-part-type="species" reg="dorni">dorni</tp:taxon-name-part></tp:taxon-name></italic><bold>N</bold><italic><tp:taxon-name><tp:taxon-name-part taxon-name-part-type="genus" reg="Agroecotettix">A.</tp:taxon-name-part><tp:taxon-name-part taxon-name-part-type="species" reg="chisosensis">chisosensis</tp:taxon-name-part></tp:taxon-name></italic><bold>O</bold><italic><tp:taxon-name><tp:taxon-name-part taxon-name-part-type="genus" reg="Agroecotettix">A.</tp:taxon-name-part><tp:taxon-name-part taxon-name-part-type="species" reg="turneri">turneri</tp:taxon-name-part></tp:taxon-name></italic><bold>P</bold><italic><tp:taxon-name><tp:taxon-name-part taxon-name-part-type="genus" reg="Agroecotettix">A.</tp:taxon-name-part><tp:taxon-name-part taxon-name-part-type="species" reg="vaquero">vaquero</tp:taxon-name-part></tp:taxon-name></italic><bold>Q</bold><italic><tp:taxon-name><tp:taxon-name-part taxon-name-part-type="genus" reg="Agroecotettix">A.</tp:taxon-name-part><tp:taxon-name-part taxon-name-part-type="species" reg="idic">idic</tp:taxon-name-part></tp:taxon-name></italic><bold>R</bold><italic><tp:taxon-name><tp:taxon-name-part taxon-name-part-type="genus" reg="Agroecotettix">A.</tp:taxon-name-part><tp:taxon-name-part taxon-name-part-type="species" reg="kahloae">kahloae</tp:taxon-name-part></tp:taxon-name></italic>. Scale bars: 1.0 mm.</p></caption><graphic xmlns:xlink="http://www.w3.org/1999/xlink" xlink:href="zookeys-1218-177_article-133703__-g004.jpg" position="float" orientation="portrait" xlink:type="simple" id="oo_1179713.jpg"><uri content-type="original_file" xlink:type="simple">https://binary.pensoft.net/fig/1179713</uri></graphic></fig><fig id="F5" position="float" orientation="portrait"><object-id xmlns:xlink="http://www.w3.org/1999/xlink" content-type="doi" xlink:type="simple">10.3897/zookeys.1218.133703.figure5</object-id><object-id xmlns:xlink="http://www.w3.org/1999/xlink" content-type="arpha" xlink:type="simple">F8540614-3B76-57F7-A1C5-B061EC773381</object-id><label>Figure 5.</label><caption><p>Lateral view of the aedeagus of <italic><tp:taxon-name><tp:taxon-name-part taxon-name-part-type="genus" reg="Agroecotettix">Agroecotettix</tp:taxon-name-part></tp:taxon-name></italic><bold>A</bold><italic><tp:taxon-name><tp:taxon-name-part taxon-name-part-type="genus" reg="Agroecotettix">A.</tp:taxon-name-part><tp:taxon-name-part taxon-name-part-type="species" reg="silverheelsi">silverheelsi</tp:taxon-name-part></tp:taxon-name></italic><bold>B</bold><italic><tp:taxon-name><tp:taxon-name-part taxon-name-part-type="genus" reg="Agroecotettix">A.</tp:taxon-name-part><tp:taxon-name-part taxon-name-part-type="species" reg="aristus">aristus</tp:taxon-name-part></tp:taxon-name></italic><bold>C</bold><italic><tp:taxon-name><tp:taxon-name-part taxon-name-part-type="genus" reg="Agroecotettix">A.</tp:taxon-name-part><tp:taxon-name-part taxon-name-part-type="species" reg="xiphophorus">xiphophorus</tp:taxon-name-part></tp:taxon-name></italic><bold>D</bold><italic><tp:taxon-name><tp:taxon-name-part taxon-name-part-type="genus" reg="Agroecotettix">A.</tp:taxon-name-part><tp:taxon-name-part taxon-name-part-type="species" reg="glochinos">glochinos</tp:taxon-name-part></tp:taxon-name></italic><bold>E</bold><italic><tp:taxon-name><tp:taxon-name-part taxon-name-part-type="genus" reg="Agroecotettix">A.</tp:taxon-name-part><tp:taxon-name-part taxon-name-part-type="species" reg="texmex">texmex</tp:taxon-name-part></tp:taxon-name></italic><bold>F</bold><italic><tp:taxon-name><tp:taxon-name-part taxon-name-part-type="genus" reg="Agroecotettix">A.</tp:taxon-name-part><tp:taxon-name-part taxon-name-part-type="species" reg="cumbres">cumbres</tp:taxon-name-part></tp:taxon-name></italic><bold>G</bold><italic><tp:taxon-name><tp:taxon-name-part taxon-name-part-type="genus" reg="Agroecotettix">A.</tp:taxon-name-part><tp:taxon-name-part taxon-name-part-type="species" reg="crypsidomus">crypsidomus</tp:taxon-name-part></tp:taxon-name></italic><bold>H</bold><italic><tp:taxon-name><tp:taxon-name-part taxon-name-part-type="genus" reg="Agroecotettix">A.</tp:taxon-name-part><tp:taxon-name-part taxon-name-part-type="species" reg="burtoni">burtoni</tp:taxon-name-part></tp:taxon-name></italic><bold>I</bold><italic><tp:taxon-name><tp:taxon-name-part taxon-name-part-type="genus" reg="Agroecotettix">A.</tp:taxon-name-part><tp:taxon-name-part taxon-name-part-type="species" reg="moorei">moorei</tp:taxon-name-part></tp:taxon-name></italic><bold>J</bold><italic><tp:taxon-name><tp:taxon-name-part taxon-name-part-type="genus" reg="Agroecotettix">A.</tp:taxon-name-part><tp:taxon-name-part taxon-name-part-type="species" reg="chiantiensis">chiantiensis</tp:taxon-name-part></tp:taxon-name></italic><bold>K</bold><italic><tp:taxon-name><tp:taxon-name-part taxon-name-part-type="genus" reg="Agroecotettix">A.</tp:taxon-name-part><tp:taxon-name-part taxon-name-part-type="species" reg="forcipatus">forcipatus</tp:taxon-name-part></tp:taxon-name></italic><bold>L</bold><italic><tp:taxon-name><tp:taxon-name-part taxon-name-part-type="genus" reg="Agroecotettix">A.</tp:taxon-name-part><tp:taxon-name-part taxon-name-part-type="species" reg="quitmanensis">quitmanensis</tp:taxon-name-part></tp:taxon-name></italic><bold>M</bold><italic><tp:taxon-name><tp:taxon-name-part taxon-name-part-type="genus" reg="Agroecotettix">A.</tp:taxon-name-part><tp:taxon-name-part taxon-name-part-type="species" reg="dorni">dorni</tp:taxon-name-part></tp:taxon-name></italic><bold>N</bold><italic><tp:taxon-name><tp:taxon-name-part taxon-name-part-type="genus" reg="Agroecotettix">A.</tp:taxon-name-part><tp:taxon-name-part taxon-name-part-type="species" reg="chisosensis">chisosensis</tp:taxon-name-part></tp:taxon-name></italic><bold>O</bold><italic><tp:taxon-name><tp:taxon-name-part taxon-name-part-type="genus" reg="Agroecotettix">A.</tp:taxon-name-part><tp:taxon-name-part taxon-name-part-type="species" reg="turneri">turneri</tp:taxon-name-part></tp:taxon-name></italic><bold>P</bold><italic><tp:taxon-name><tp:taxon-name-part taxon-name-part-type="genus" reg="Agroecotettix">A.</tp:taxon-name-part><tp:taxon-name-part taxon-name-part-type="species" reg="vaquero">vaquero</tp:taxon-name-part></tp:taxon-name></italic><bold>Q</bold><italic><tp:taxon-name><tp:taxon-name-part taxon-name-part-type="genus" reg="Agroecotettix">A.</tp:taxon-name-part><tp:taxon-name-part taxon-name-part-type="species" reg="idic">idic</tp:taxon-name-part></tp:taxon-name></italic><bold>R</bold><italic><tp:taxon-name><tp:taxon-name-part taxon-name-part-type="genus" reg="Agroecotettix">A.</tp:taxon-name-part><tp:taxon-name-part taxon-name-part-type="species" reg="kahloae">kahloae</tp:taxon-name-part></tp:taxon-name></italic>.</p></caption><graphic xmlns:xlink="http://www.w3.org/1999/xlink" xlink:href="zookeys-1218-177_article-133703__-g005.jpg" position="float" orientation="portrait" xlink:type="simple" id="oo_1179714.jpg"><uri content-type="original_file" xlink:type="simple">https://binary.pensoft.net/fig/1179714</uri></graphic></fig><fig id="F25" position="float" orientation="portrait"><object-id xmlns:xlink="http://www.w3.org/1999/xlink" content-type="doi" xlink:type="simple">10.3897/zookeys.1218.133703.figure25</object-id><object-id xmlns:xlink="http://www.w3.org/1999/xlink" content-type="arpha" xlink:type="simple">9FB2DDB3-DE48-5FD4-BEC5-0E7CDC7DC353</object-id><label>Figure 25.</label><caption><p>Distribution of <italic><tp:taxon-name><tp:taxon-name-part taxon-name-part-type="genus" reg="Agroecotettix">Agroecotettix</tp:taxon-name-part></tp:taxon-name></italic> species.</p></caption><graphic xmlns:xlink="http://www.w3.org/1999/xlink" xlink:href="zookeys-1218-177_article-133703__-g025.jpg" position="float" orientation="portrait" xlink:type="simple" id="oo_1179734.jpg"><uri content-type="original_file" xlink:type="simple">https://binary.pensoft.net/fig/1179734</uri></graphic></fig><fig id="F26" position="float" orientation="portrait"><object-id xmlns:xlink="http://www.w3.org/1999/xlink" content-type="doi" xlink:type="simple">10.3897/zookeys.1218.133703.figure26</object-id><object-id xmlns:xlink="http://www.w3.org/1999/xlink" content-type="arpha" xlink:type="simple">B55C5294-F985-5C4B-9842-756E757E2FDE</object-id><label>Figure 26.</label><caption><p>Distribution of <italic><tp:taxon-name><tp:taxon-name-part taxon-name-part-type="genus" reg="Agroecotettix">Agroecotettix</tp:taxon-name-part></tp:taxon-name></italic> species <bold>A</bold> Big Bend region of Texas <bold>B</bold> zoom in on the area around Monterrey, Mexico at the convergence of the Chihuahuan Desert, Sierra Madre Oriental, and South Texas Plains ecoregions.</p></caption><graphic xmlns:xlink="http://www.w3.org/1999/xlink" xlink:href="zookeys-1218-177_article-133703__-g026.jpg" position="float" orientation="portrait" xlink:type="simple" id="oo_1179735.jpg"><uri content-type="original_file" xlink:type="simple">https://binary.pensoft.net/fig/1179735</uri></graphic></fig></tp:treatment-sec><ref-list><ref id="B7"><mixed-citation xmlns:xlink="http://www.w3.org/1999/xlink" xlink:type="simple"><person-group><name name-style="western"><surname>Cohn</surname><given-names>TJ</given-names></name></person-group> (<year>1955</year>) UMMZI-FN358. [Accessed online at] <ext-link xlink:href="https://quod.lib.umich.edu/cgi/i/image/image-idx?id=S-INSECT1IC-X-401%5DUMMZI-FN358_001" ext-link-type="uri" xlink:type="simple">https://quod.lib.umich.edu/cgi/i/image/image-idx?id=S-INSECT1IC-X-401%5DUMMZI-FN358_001</ext-link> [Accessed 14 May 2024]</mixed-citation></ref><ref id="B10"><mixed-citation xmlns:xlink="http://www.w3.org/1999/xlink" xlink:type="simple"><person-group><name name-style="western"><surname>Cohn</surname><given-names>TJ</given-names></name></person-group> (<year>1964</year>) <named-content content-type="dwc:institutional_code" xlink:title="University of Michigan Museum of Zoology" xlink:href="http://grbio.org/institution/university-michigan-museum-zoology" xlink:type="simple">UMMZ</named-content>-FN300. [Accessed online at] <ext-link xlink:href="https://quod.lib.umich.edu/cgi/i/image/image-idx?id=S-INSECT1IC-X-354%5DUMMZI-FN300_001" ext-link-type="uri" xlink:type="simple">https://quod.lib.umich.edu/cgi/i/image/image-idx?id=S-INSECT1IC-X-354%5DUMMZI-FN300_001</ext-link> [accessed 15 May 2024]</mixed-citation></ref></ref-list></tp:taxon-treatment>
