# Supplementary material for: ﻿Desert diversification: revision of Agroecotettix Bruner, 1908 (Orthoptera, Acrididae, Melanoplinae) with descriptions of sixteen new species from the United States and Mexico
Source: Zookeys. 2024 Nov 21;1218:177–230. doi: 10.3897/zookeys.1218.133703 (PMC11605301; doi:10.3897/zookeys.1218.133703)
Supplement: XML Treatment for Agroecotettix kahloae [file zookeys.1218.133703-treatment20.xml]

<!DOCTYPE tp:taxon-treatment
  PUBLIC "-//TaxonX//DTD Taxonomic Treatment Publishing DTD v0 20100105//EN" "tax-treatment-NSO.dtd">
<tp:taxon-treatment xmlns:tp="http://www.plazi.org/taxpub"><tp:treatment-meta><kwd-group><label>Taxon classification</label><kwd>
              <named-content content-type="kingdom">Animalia</named-content>
            </kwd><kwd>
              <named-content content-type="order">Orthoptera</named-content>
            </kwd><kwd>
              <named-content content-type="family">Acrididae</named-content>
            </kwd></kwd-group><mixed-citation publication-type="journal"><person-group><name><surname>Hill</surname><given-names>JoVonn G.</given-names></name></person-group><article-title>﻿Desert diversification: revision of <italic><tp:taxon-name><tp:taxon-name-part taxon-name-part-type="genus" reg="Agroecotettix">Agroecotettix</tp:taxon-name-part></tp:taxon-name></italic> Bruner, 1908 (<tp:taxon-name><tp:taxon-name-part taxon-name-part-type="order">Orthoptera</tp:taxon-name-part></tp:taxon-name>, <tp:taxon-name><tp:taxon-name-part taxon-name-part-type="family">Acrididae</tp:taxon-name-part></tp:taxon-name>, <tp:taxon-name><tp:taxon-name-part taxon-name-part-type="subfamily">Melanoplinae</tp:taxon-name-part></tp:taxon-name>) with descriptions of sixteen new species from the United States and Mexico</article-title><source>Zookeys</source><day>21</day><month>11</month><year>2024</year><volume>1218</volume><fpage>177</fpage><lpage>230</lpage><pub-id pub-id-type="doi">10.3897/zookeys.1218.133703</pub-id></mixed-citation></tp:treatment-meta><tp:nomenclature><label>﻿</label><tp:taxon-name>
            <object-id xmlns:xlink="http://www.w3.org/1999/xlink" content-type="arpha" xlink:type="simple">771CE4E2-3FB2-5B6D-A999-4F6E1CE9D0F5</object-id>
            <tp:taxon-name-part taxon-name-part-type="genus" reg="Agroecotettix">Agroecotettix</tp:taxon-name-part>
            <tp:taxon-name-part taxon-name-part-type="species" reg="kahloae">kahloae</tp:taxon-name-part>
            <object-id xmlns:xlink="http://www.w3.org/1999/xlink" content-type="zoobank" xlink:type="simple">https://zoobank.org/EAA95587-C4F7-4E95-83B3-42B6EFD80515</object-id>
          </tp:taxon-name><tp:taxon-status xmlns:xlink="http://www.w3.org/1999/xlink" xlink:type="simple">sp. nov.</tp:taxon-status><xref ref-type="fig" rid="F2">Figs 2Q</xref><xref ref-type="fig" rid="F4">, 4R</xref><xref ref-type="fig" rid="F5">, 5R</xref><xref ref-type="fig" rid="F24">, 24A–J</xref><xref ref-type="fig" rid="F25">, 25</xref><xref ref-type="fig" rid="F26">, 26B</xref></tp:nomenclature><tp:treatment-sec sec-type="diagnosis" id="SECID0E4MAK"><title>Diagnosis.</title><p>Differentiated from other species in the genus by the combination of male cerci that strongly curve medially as in Fig. <xref ref-type="fig" rid="F2">2Q, R</xref>; and with dorsal and ventral branches that are short but equal or subequal in length and widely separated (Fig. <xref ref-type="fig" rid="F2">2R</xref>); sheath of aedeagus thin and lightly sclerotized, as in Fig. <xref ref-type="fig" rid="F5">5R</xref>; in lateral view the valves of the aedeagus are broad and arching with the distal apices rounded as in Fig. <xref ref-type="fig" rid="F5">5R</xref>; in caudal view the valves are acuminate.</p><fig id="F24" position="float" orientation="portrait"><object-id xmlns:xlink="http://www.w3.org/1999/xlink" content-type="doi" xlink:type="simple">10.3897/zookeys.1218.133703.figure24</object-id><object-id xmlns:xlink="http://www.w3.org/1999/xlink" content-type="arpha" xlink:type="simple">83780695-879B-5DD1-B90B-E366F564A485</object-id><label>Figure 24.</label><caption><p><italic><tp:taxon-name><tp:taxon-name-part taxon-name-part-type="genus" reg="Agroecotettix">Agroecotettix</tp:taxon-name-part><tp:taxon-name-part taxon-name-part-type="species" reg="kahloae">kahloae</tp:taxon-name-part></tp:taxon-name></italic><bold>A</bold> dorsal view of male terminalia <bold>B</bold> lateral view of male terminalia <bold>C</bold> dorsal view of phallic complex <bold>D</bold> lateral view of phallic complex <bold>E</bold> dorsal view of aedeagus <bold>F</bold> lateral view of aedeagus <bold>G</bold> caudal view of the aedeagus <bold>H</bold> dorsal view of epiphallus <bold>I</bold> caudal view of epiphallus <bold>J</bold> habitus.</p></caption><graphic xmlns:xlink="http://www.w3.org/1999/xlink" xlink:href="zookeys-1218-177_article-133703__-g024.jpg" position="float" orientation="portrait" xlink:type="simple" id="oo_1179733.jpg"><uri content-type="original_file" xlink:type="simple">https://binary.pensoft.net/fig/1179733</uri></graphic></fig></tp:treatment-sec><tp:treatment-sec sec-type="description" id="SECID0E6OAK"><title>Male measurements (mm).</title><p>(<italic>n</italic> = 1) Body length 18.5; pronotum length 4.2; tegmen length 2.7; hind femur length 9.9; cerci length 1.3; basal width of cercus 0.4; mid-cercal width 0.5; cerci dorsal fork length 0.4; cerci dorsal fork apex width 0.2; cerci ventral fork length 0.5; cerci ventral fork apex width 0.1.</p></tp:treatment-sec><tp:treatment-sec sec-type="description" id="SECID0EHPAK"><title>Phallus measurements (mm).</title><p>(<italic>n</italic> = 1) Length 1.2; apex width 0.2; middle width 0.5; basal width 0.8; lateral apex width 0.3; lateral medial width 0.4; lateral basal width 0.6.</p></tp:treatment-sec><tp:treatment-sec sec-type="Holotype" id="SECID0EPPAK"><title>Holotype.</title><p>• 1♂, Mexico, Coahuila, 29 rd, mi SE Arteaga, 10 August 1959, 6150 ft., T.J. Cohn, #164. Deposited in the Mississippi Entomological Museum.</p></tp:treatment-sec><tp:treatment-sec sec-type="habitat" id="SECID0EUPAK"><title>Habitat.</title><p>None recorded.</p></tp:treatment-sec><tp:treatment-sec sec-type="distribution" id="SECID0EZPAK"><title>Distribution.</title><p>Known only from the type locality (Fig. <xref ref-type="fig" rid="F25">25A, C</xref>).</p><fig id="F25" position="float" orientation="portrait"><object-id xmlns:xlink="http://www.w3.org/1999/xlink" content-type="doi" xlink:type="simple">10.3897/zookeys.1218.133703.figure25</object-id><object-id xmlns:xlink="http://www.w3.org/1999/xlink" content-type="arpha" xlink:type="simple">9FB2DDB3-DE48-5FD4-BEC5-0E7CDC7DC353</object-id><label>Figure 25.</label><caption><p>Distribution of <italic><tp:taxon-name><tp:taxon-name-part taxon-name-part-type="genus" reg="Agroecotettix">Agroecotettix</tp:taxon-name-part></tp:taxon-name></italic> species.</p></caption><graphic xmlns:xlink="http://www.w3.org/1999/xlink" xlink:href="zookeys-1218-177_article-133703__-g025.jpg" position="float" orientation="portrait" xlink:type="simple" id="oo_1179734.jpg"><uri content-type="original_file" xlink:type="simple">https://binary.pensoft.net/fig/1179734</uri></graphic></fig><fig id="F26" position="float" orientation="portrait"><object-id xmlns:xlink="http://www.w3.org/1999/xlink" content-type="doi" xlink:type="simple">10.3897/zookeys.1218.133703.figure26</object-id><object-id xmlns:xlink="http://www.w3.org/1999/xlink" content-type="arpha" xlink:type="simple">B55C5294-F985-5C4B-9842-756E757E2FDE</object-id><label>Figure 26.</label><caption><p>Distribution of <italic><tp:taxon-name><tp:taxon-name-part taxon-name-part-type="genus" reg="Agroecotettix">Agroecotettix</tp:taxon-name-part></tp:taxon-name></italic> species <bold>A</bold> Big Bend region of Texas <bold>B</bold> zoom in on the area around Monterrey, Mexico at the convergence of the Chihuahuan Desert, Sierra Madre Oriental, and South Texas Plains ecoregions.</p></caption><graphic xmlns:xlink="http://www.w3.org/1999/xlink" xlink:href="zookeys-1218-177_article-133703__-g026.jpg" position="float" orientation="portrait" xlink:type="simple" id="oo_1179735.jpg"><uri content-type="original_file" xlink:type="simple">https://binary.pensoft.net/fig/1179735</uri></graphic></fig><fig id="F27" position="float" orientation="portrait"><object-id xmlns:xlink="http://www.w3.org/1999/xlink" content-type="doi" xlink:type="simple">10.3897/zookeys.1218.133703.figure27</object-id><object-id xmlns:xlink="http://www.w3.org/1999/xlink" content-type="arpha" xlink:type="simple">96566B90-A41E-54C2-B4AB-39398326DA67</object-id><label>Figure 27.</label><caption><p><italic><tp:taxon-name><tp:taxon-name-part taxon-name-part-type="genus" reg="Agroecotettix">Agroecotettix</tp:taxon-name-part><tp:taxon-name-part taxon-name-part-type="species" reg="silverheelsi">silverheelsi</tp:taxon-name-part></tp:taxon-name></italic> from Dimmit Co, TX <bold>A</bold> male <bold>B</bold> male on interior <italic><tp:taxon-name><tp:taxon-name-part taxon-name-part-type="genus" reg="Vachellia">Vachellia</tp:taxon-name-part></tp:taxon-name></italic> branch <bold>C</bold><italic><tp:taxon-name><tp:taxon-name-part taxon-name-part-type="genus" reg="Vachellia">Vachellia</tp:taxon-name-part></tp:taxon-name></italic> plant and habitat where the type specimen was collected.</p></caption><graphic xmlns:xlink="http://www.w3.org/1999/xlink" xlink:href="zookeys-1218-177_article-133703__-g027.jpg" position="float" orientation="portrait" xlink:type="simple" id="oo_1179736.jpg"><uri content-type="original_file" xlink:type="simple">https://binary.pensoft.net/fig/1179736</uri></graphic></fig><fig id="F28" position="float" orientation="portrait"><object-id xmlns:xlink="http://www.w3.org/1999/xlink" content-type="doi" xlink:type="simple">10.3897/zookeys.1218.133703.figure28</object-id><object-id xmlns:xlink="http://www.w3.org/1999/xlink" content-type="arpha" xlink:type="simple">F47B689D-A6C0-5C98-B064-0259DD08BA08</object-id><label>Figure 28.</label><caption><p><italic><tp:taxon-name><tp:taxon-name-part taxon-name-part-type="genus" reg="Agroecotettix">Agroecotettix</tp:taxon-name-part><tp:taxon-name-part taxon-name-part-type="species" reg="aristus">aristus</tp:taxon-name-part></tp:taxon-name></italic><bold>A</bold> male, Upton Co, TX <bold>B</bold> male, Edwards Co., TX <bold>C</bold> female, Edwards Co., TX <bold>D</bold> male Edwards Co., TX <bold>E</bold> female, Edwards Co., TX <bold>F</bold> male, Uvalde, Co., TX.</p></caption><graphic xmlns:xlink="http://www.w3.org/1999/xlink" xlink:href="zookeys-1218-177_article-133703__-g028.jpg" position="float" orientation="portrait" xlink:type="simple" id="oo_1179737.jpg"><uri content-type="original_file" xlink:type="simple">https://binary.pensoft.net/fig/1179737</uri></graphic></fig><fig id="F29" position="float" orientation="portrait"><object-id xmlns:xlink="http://www.w3.org/1999/xlink" content-type="doi" xlink:type="simple">10.3897/zookeys.1218.133703.figure29</object-id><object-id xmlns:xlink="http://www.w3.org/1999/xlink" content-type="arpha" xlink:type="simple">BF32A3AD-CCE7-5600-8F31-02466BAB6881</object-id><label>Figure 29.</label><caption><p><italic><tp:taxon-name><tp:taxon-name-part taxon-name-part-type="genus" reg="Agroecotettix">Agroecotettix</tp:taxon-name-part><tp:taxon-name-part taxon-name-part-type="species" reg="aristus">aristus</tp:taxon-name-part></tp:taxon-name></italic><bold>A</bold> male, Jeff Davis Co., TX <bold>B</bold> female Edwards Co., TX <bold>C</bold> habitat in Edwards Co., TX <bold>D</bold> habitat in Uvalde Co, TX <bold>E</bold> habitat in Val Verde Co., TX.</p></caption><graphic xmlns:xlink="http://www.w3.org/1999/xlink" xlink:href="zookeys-1218-177_article-133703__-g029.jpg" position="float" orientation="portrait" xlink:type="simple" id="oo_1179738.jpg"><uri content-type="original_file" xlink:type="simple">https://binary.pensoft.net/fig/1179738</uri></graphic></fig><fig id="F30" position="float" orientation="portrait"><object-id xmlns:xlink="http://www.w3.org/1999/xlink" content-type="doi" xlink:type="simple">10.3897/zookeys.1218.133703.figure30</object-id><object-id xmlns:xlink="http://www.w3.org/1999/xlink" content-type="arpha" xlink:type="simple">5C5997B9-456E-5702-B95B-F1514A54D28E</object-id><label>Figure 30.</label><caption><p><italic><tp:taxon-name><tp:taxon-name-part taxon-name-part-type="genus" reg="Agroecotettix">Agroecotettix</tp:taxon-name-part><tp:taxon-name-part taxon-name-part-type="species" reg="crypsidomus">crypsidomus</tp:taxon-name-part></tp:taxon-name></italic> from Brewster Co., Texas <bold>A</bold> male <bold>B</bold> male on <italic><tp:taxon-name><tp:taxon-name-part taxon-name-part-type="genus" reg="Vachellia">Vachellia</tp:taxon-name-part></tp:taxon-name></italic><bold>C</bold> male <bold>D</bold> male <bold>E</bold> female <bold>F</bold> female on <italic><tp:taxon-name><tp:taxon-name-part taxon-name-part-type="genus" reg="Vachellia">Vachellia</tp:taxon-name-part></tp:taxon-name></italic>.</p></caption><graphic xmlns:xlink="http://www.w3.org/1999/xlink" xlink:href="zookeys-1218-177_article-133703__-g030.jpg" position="float" orientation="portrait" xlink:type="simple" id="oo_1179739.jpg"><uri content-type="original_file" xlink:type="simple">https://binary.pensoft.net/fig/1179739</uri></graphic></fig><fig id="F31" position="float" orientation="portrait"><object-id xmlns:xlink="http://www.w3.org/1999/xlink" content-type="doi" xlink:type="simple">10.3897/zookeys.1218.133703.figure31</object-id><object-id xmlns:xlink="http://www.w3.org/1999/xlink" content-type="arpha" xlink:type="simple">05692262-7909-5E0C-A470-77A03F050187</object-id><label>Figure 31.</label><caption><p><italic><tp:taxon-name><tp:taxon-name-part taxon-name-part-type="genus" reg="Agroecotettix">Agroecotettix</tp:taxon-name-part><tp:taxon-name-part taxon-name-part-type="species" reg="burtoni">burtoni</tp:taxon-name-part></tp:taxon-name></italic> from Brewster Co., Texas <bold>A</bold> habitat view in Big Bend National Park <bold>B</bold> male <bold>C</bold> male <bold>D</bold> male.</p></caption><graphic xmlns:xlink="http://www.w3.org/1999/xlink" xlink:href="zookeys-1218-177_article-133703__-g031.jpg" position="float" orientation="portrait" xlink:type="simple" id="oo_1179740.jpg"><uri content-type="original_file" xlink:type="simple">https://binary.pensoft.net/fig/1179740</uri></graphic></fig><fig id="F32" position="float" orientation="portrait"><object-id xmlns:xlink="http://www.w3.org/1999/xlink" content-type="doi" xlink:type="simple">10.3897/zookeys.1218.133703.figure32</object-id><object-id xmlns:xlink="http://www.w3.org/1999/xlink" content-type="arpha" xlink:type="simple">BFB9AF63-ED54-5A0B-9868-D90FA65F51AB</object-id><label>Figure 32.</label><caption><p><italic><tp:taxon-name><tp:taxon-name-part taxon-name-part-type="genus" reg="Agroecotettix">Agroecotettix</tp:taxon-name-part><tp:taxon-name-part taxon-name-part-type="species" reg="moorei">moorei</tp:taxon-name-part></tp:taxon-name></italic> Terrel Co., Texas <bold>A</bold> male <bold>B</bold> male <bold>C</bold> male <bold>D</bold> habitat view near Sanderson, TX.</p></caption><graphic xmlns:xlink="http://www.w3.org/1999/xlink" xlink:href="zookeys-1218-177_article-133703__-g032.jpg" position="float" orientation="portrait" xlink:type="simple" id="oo_1179741.jpg"><uri content-type="original_file" xlink:type="simple">https://binary.pensoft.net/fig/1179741</uri></graphic></fig><fig id="F33" position="float" orientation="portrait"><object-id xmlns:xlink="http://www.w3.org/1999/xlink" content-type="doi" xlink:type="simple">10.3897/zookeys.1218.133703.figure33</object-id><object-id xmlns:xlink="http://www.w3.org/1999/xlink" content-type="arpha" xlink:type="simple">00117AC8-DFE0-5417-A13A-578DF763DB98</object-id><label>Figure 33.</label><caption><p><italic><tp:taxon-name><tp:taxon-name-part taxon-name-part-type="genus" reg="Agroecotettix">Agroecotettix</tp:taxon-name-part><tp:taxon-name-part taxon-name-part-type="species" reg="chiantiensis">chiantiensis</tp:taxon-name-part></tp:taxon-name></italic> from Presidio Co., Texas <bold>A</bold> male in lateral view <bold>B</bold> male is semi-dorsal view <bold>C</bold> habitat view.</p></caption><graphic xmlns:xlink="http://www.w3.org/1999/xlink" xlink:href="zookeys-1218-177_article-133703__-g033.jpg" position="float" orientation="portrait" xlink:type="simple" id="oo_1179742.jpg"><uri content-type="original_file" xlink:type="simple">https://binary.pensoft.net/fig/1179742</uri></graphic></fig><fig id="F34" position="float" orientation="portrait"><object-id xmlns:xlink="http://www.w3.org/1999/xlink" content-type="doi" xlink:type="simple">10.3897/zookeys.1218.133703.figure34</object-id><object-id xmlns:xlink="http://www.w3.org/1999/xlink" content-type="arpha" xlink:type="simple">A50617D1-A5D4-54EA-95BD-4EE9D1088D13</object-id><label>Figure 34.</label><caption><p><italic><tp:taxon-name><tp:taxon-name-part taxon-name-part-type="genus" reg="Agroecotettix">Agroecotettix</tp:taxon-name-part><tp:taxon-name-part taxon-name-part-type="species" reg="dorni">dorni</tp:taxon-name-part></tp:taxon-name></italic> from Brewster Co., Texas <bold>A</bold> male in lateral view <bold>B</bold> female in lateral view <bold>C</bold> Individuals roosting during the heat of the day on <italic><tp:taxon-name><tp:taxon-name-part taxon-name-part-type="genus" reg="Dasylirion">Dasylirion</tp:taxon-name-part></tp:taxon-name></italic> leaves <bold>D</bold> habitat view.</p></caption><graphic xmlns:xlink="http://www.w3.org/1999/xlink" xlink:href="zookeys-1218-177_article-133703__-g034.jpg" position="float" orientation="portrait" xlink:type="simple" id="oo_1179743.jpg"><uri content-type="original_file" xlink:type="simple">https://binary.pensoft.net/fig/1179743</uri></graphic></fig><fig id="F35" position="float" orientation="portrait"><object-id xmlns:xlink="http://www.w3.org/1999/xlink" content-type="doi" xlink:type="simple">10.3897/zookeys.1218.133703.figure35</object-id><object-id xmlns:xlink="http://www.w3.org/1999/xlink" content-type="arpha" xlink:type="simple">B96EB231-9FEF-52E1-88B8-4698839FA7EA</object-id><label>Figure 35.</label><caption><p><italic><tp:taxon-name><tp:taxon-name-part taxon-name-part-type="genus" reg="Agroecotettix">Agroecotettix</tp:taxon-name-part><tp:taxon-name-part taxon-name-part-type="species" reg="chisosensis">chisosensis</tp:taxon-name-part></tp:taxon-name></italic> from Brewster Co., Texas <bold>A</bold> male in lateral view <bold>B</bold> female in lateral view <bold>C</bold> male in lateral view <bold>D</bold> male feeding on <italic><tp:taxon-name><tp:taxon-name-part taxon-name-part-type="genus" reg="Dasylirion">Dasylirion</tp:taxon-name-part></tp:taxon-name></italic> flowers <bold>E</bold> male feeding on <italic><tp:taxon-name><tp:taxon-name-part taxon-name-part-type="genus" reg="Dasylirion">Dasylirion</tp:taxon-name-part></tp:taxon-name></italic> flowers <bold>F</bold> habitat view.</p></caption><graphic xmlns:xlink="http://www.w3.org/1999/xlink" xlink:href="zookeys-1218-177_article-133703__-g035.jpg" position="float" orientation="portrait" xlink:type="simple" id="oo_1179744.jpg"><uri content-type="original_file" xlink:type="simple">https://binary.pensoft.net/fig/1179744</uri></graphic></fig><fig id="F36" position="float" orientation="portrait"><object-id xmlns:xlink="http://www.w3.org/1999/xlink" content-type="doi" xlink:type="simple">10.3897/zookeys.1218.133703.figure36</object-id><object-id xmlns:xlink="http://www.w3.org/1999/xlink" content-type="arpha" xlink:type="simple">B9420481-45EE-5CBB-9CFF-81BC559FDEBA</object-id><label>Figure 36.</label><caption><p><italic><tp:taxon-name><tp:taxon-name-part taxon-name-part-type="genus" reg="Agroecotettix">Agroecotettix</tp:taxon-name-part><tp:taxon-name-part taxon-name-part-type="species" reg="turneri">turneri</tp:taxon-name-part></tp:taxon-name></italic> from Brewster Co., Texas <bold>A</bold> male <bold>B</bold> female <bold>C</bold> male <bold>D</bold> female on <italic><tp:taxon-name><tp:taxon-name-part taxon-name-part-type="genus" reg="Vachellia">Vachellia</tp:taxon-name-part></tp:taxon-name></italic>.</p></caption><graphic xmlns:xlink="http://www.w3.org/1999/xlink" xlink:href="zookeys-1218-177_article-133703__-g036.jpg" position="float" orientation="portrait" xlink:type="simple" id="oo_1179745.jpg"><uri content-type="original_file" xlink:type="simple">https://binary.pensoft.net/fig/1179745</uri></graphic></fig></tp:treatment-sec><tp:treatment-sec sec-type="etymology" id="SECID0ER4AK"><title>Etymology.</title><p>The species name <italic><tp:taxon-name><tp:taxon-name-part taxon-name-part-type="genus" reg="Agroecotettix"/><tp:taxon-name-part taxon-name-part-type="species" reg="kahloae">kahloae</tp:taxon-name-part></tp:taxon-name></italic> patronym honoring Frida Kahlo (1907–1954), the iconic Mexican painter known for her vivid deeply personal and symbolic artwork. Her enduring connection to Mexican culture makes her an apt figure to be commemorated through this species, which is endemic to Mexico. In naming a species in her honor I celebrate her artistic legacy and underscore the importance of preserving the biodiversity of her homeland.</p></tp:treatment-sec><tp:treatment-sec sec-type="Suggested common name" id="SECID0EB5AK"><title>Suggested common name.</title><p>Kahlo’s aridland scrub jumper.</p></tp:treatment-sec><tp:treatment-sec><!--Section generated to contain objects referenced in tp:taxon-treatment.--><fig id="F2" position="float" orientation="portrait"><object-id xmlns:xlink="http://www.w3.org/1999/xlink" content-type="doi" xlink:type="simple">10.3897/zookeys.1218.133703.figure2</object-id><object-id xmlns:xlink="http://www.w3.org/1999/xlink" content-type="arpha" xlink:type="simple">AA7B9F03-1524-52AD-9300-ED849907075D</object-id><label>Figure 2.</label><caption><p><italic><tp:taxon-name><tp:taxon-name-part taxon-name-part-type="genus" reg="Agroecotettix">Agroecotettix</tp:taxon-name-part></tp:taxon-name></italic> cerci in lateral view unless noted otherwise <bold>A</bold><italic><tp:taxon-name><tp:taxon-name-part taxon-name-part-type="genus" reg="Agroecotettix">A.</tp:taxon-name-part><tp:taxon-name-part taxon-name-part-type="species" reg="aristus">aristus</tp:taxon-name-part></tp:taxon-name></italic><bold>B</bold><italic><tp:taxon-name><tp:taxon-name-part taxon-name-part-type="genus" reg="Agroecotettix">A.</tp:taxon-name-part><tp:taxon-name-part taxon-name-part-type="species" reg="silverheelsi">silverheelsi</tp:taxon-name-part></tp:taxon-name></italic><bold>C</bold><italic><tp:taxon-name><tp:taxon-name-part taxon-name-part-type="genus" reg="Agroecotettix">A.</tp:taxon-name-part><tp:taxon-name-part taxon-name-part-type="species" reg="xiphophorus">xiphophorus</tp:taxon-name-part></tp:taxon-name></italic><bold>D</bold><italic><tp:taxon-name><tp:taxon-name-part taxon-name-part-type="genus" reg="Agroecotettix">A.</tp:taxon-name-part><tp:taxon-name-part taxon-name-part-type="species" reg="xiphophorus">xiphophorus</tp:taxon-name-part></tp:taxon-name></italic> ventral view <bold>E</bold><italic><tp:taxon-name><tp:taxon-name-part taxon-name-part-type="genus" reg="Agroecotettix">A.</tp:taxon-name-part><tp:taxon-name-part taxon-name-part-type="species" reg="texmex">texmex</tp:taxon-name-part></tp:taxon-name></italic><bold>F</bold><italic><tp:taxon-name><tp:taxon-name-part taxon-name-part-type="genus" reg="Agroecotettix">A.</tp:taxon-name-part><tp:taxon-name-part taxon-name-part-type="species" reg="cumbres">cumbres</tp:taxon-name-part></tp:taxon-name></italic><bold>G</bold><italic><tp:taxon-name><tp:taxon-name-part taxon-name-part-type="genus" reg="Agroecotettix">A.</tp:taxon-name-part><tp:taxon-name-part taxon-name-part-type="species" reg="crypsidomus">crypsidomus</tp:taxon-name-part></tp:taxon-name></italic><bold>H</bold><italic><tp:taxon-name><tp:taxon-name-part taxon-name-part-type="genus" reg="Agroecotettix">A.</tp:taxon-name-part><tp:taxon-name-part taxon-name-part-type="species" reg="chisosensis">chisosensis</tp:taxon-name-part></tp:taxon-name></italic><bold>I</bold><italic><tp:taxon-name><tp:taxon-name-part taxon-name-part-type="genus" reg="Agroecotettix">A.</tp:taxon-name-part><tp:taxon-name-part taxon-name-part-type="species" reg="dorni">dorni</tp:taxon-name-part></tp:taxon-name></italic><bold>J</bold><italic><tp:taxon-name><tp:taxon-name-part taxon-name-part-type="genus" reg="Agroecotettix">A.</tp:taxon-name-part><tp:taxon-name-part taxon-name-part-type="species" reg="burtoni">burtoni</tp:taxon-name-part></tp:taxon-name></italic><bold>K</bold><italic><tp:taxon-name><tp:taxon-name-part taxon-name-part-type="genus" reg="Agroecotettix">A.</tp:taxon-name-part><tp:taxon-name-part taxon-name-part-type="species" reg="turneri">turneri</tp:taxon-name-part></tp:taxon-name></italic><bold>L</bold><italic><tp:taxon-name><tp:taxon-name-part taxon-name-part-type="genus" reg="Agroecotettix">A.</tp:taxon-name-part><tp:taxon-name-part taxon-name-part-type="species" reg="quitmanensis">quitmanensis</tp:taxon-name-part></tp:taxon-name></italic><bold>M</bold><italic><tp:taxon-name><tp:taxon-name-part taxon-name-part-type="genus" reg="Agroecotettix">A.</tp:taxon-name-part><tp:taxon-name-part taxon-name-part-type="species" reg="moorei">moorei</tp:taxon-name-part></tp:taxon-name></italic><bold>N</bold><italic><tp:taxon-name><tp:taxon-name-part taxon-name-part-type="genus" reg="Agroecotettix">A.</tp:taxon-name-part><tp:taxon-name-part taxon-name-part-type="species" reg="chiantiensis">chiantiensis</tp:taxon-name-part></tp:taxon-name></italic><bold>O</bold><italic><tp:taxon-name><tp:taxon-name-part taxon-name-part-type="genus" reg="Agroecotettix">A.</tp:taxon-name-part><tp:taxon-name-part taxon-name-part-type="species" reg="vaquero">vaquero</tp:taxon-name-part></tp:taxon-name></italic><bold>P</bold><italic><tp:taxon-name><tp:taxon-name-part taxon-name-part-type="genus" reg="Agroecotettix">A.</tp:taxon-name-part><tp:taxon-name-part taxon-name-part-type="species" reg="forcipatus">forcipatus</tp:taxon-name-part></tp:taxon-name></italic><bold>Q</bold><italic><tp:taxon-name><tp:taxon-name-part taxon-name-part-type="genus" reg="Agroecotettix">A.</tp:taxon-name-part><tp:taxon-name-part taxon-name-part-type="species" reg="kahloae">kahloae</tp:taxon-name-part></tp:taxon-name></italic><bold>R</bold><italic>A <tp:taxon-name><tp:taxon-name-part taxon-name-part-type="genus" reg="Agroecotettix"/><tp:taxon-name-part taxon-name-part-type="species" reg="kahloae">kahloae</tp:taxon-name-part></tp:taxon-name></italic> ventral view <bold>S</bold><italic><tp:taxon-name><tp:taxon-name-part taxon-name-part-type="genus" reg="Agroecotettix">A.</tp:taxon-name-part><tp:taxon-name-part taxon-name-part-type="species" reg="idic">idic</tp:taxon-name-part></tp:taxon-name></italic> lateral view <bold>T</bold><italic><tp:taxon-name><tp:taxon-name-part taxon-name-part-type="genus" reg="Agroecotettix">A.</tp:taxon-name-part><tp:taxon-name-part taxon-name-part-type="species" reg="idic">idic</tp:taxon-name-part></tp:taxon-name></italic> dorsal.</p></caption><graphic xmlns:xlink="http://www.w3.org/1999/xlink" xlink:href="zookeys-1218-177_article-133703__-g002.jpg" position="float" orientation="portrait" xlink:type="simple" id="oo_1179711.jpg"><uri content-type="original_file" xlink:type="simple">https://binary.pensoft.net/fig/1179711</uri></graphic></fig><fig id="F4" position="float" orientation="portrait"><object-id xmlns:xlink="http://www.w3.org/1999/xlink" content-type="doi" xlink:type="simple">10.3897/zookeys.1218.133703.figure4</object-id><object-id xmlns:xlink="http://www.w3.org/1999/xlink" content-type="arpha" xlink:type="simple">121A93BD-1ADE-5AC4-882D-83B69E06C716</object-id><label>Figure 4.</label><caption><p>Caudal view of the aedeagus of <italic><tp:taxon-name><tp:taxon-name-part taxon-name-part-type="genus" reg="Agroecotettix">Agroecotettix</tp:taxon-name-part></tp:taxon-name></italic><bold>A</bold>. <italic><tp:taxon-name><tp:taxon-name-part taxon-name-part-type="genus" reg="Agroecotettix">A.</tp:taxon-name-part><tp:taxon-name-part taxon-name-part-type="species" reg="silverheelsi">silverheelsi</tp:taxon-name-part></tp:taxon-name></italic><bold>B</bold><italic><tp:taxon-name><tp:taxon-name-part taxon-name-part-type="genus" reg="Agroecotettix">A.</tp:taxon-name-part><tp:taxon-name-part taxon-name-part-type="species" reg="aristus">aristus</tp:taxon-name-part></tp:taxon-name></italic><bold>C</bold><italic><tp:taxon-name><tp:taxon-name-part taxon-name-part-type="genus" reg="Agroecotettix">A.</tp:taxon-name-part><tp:taxon-name-part taxon-name-part-type="species" reg="xiphophorus">xiphophorus</tp:taxon-name-part></tp:taxon-name></italic><bold>D</bold><italic><tp:taxon-name><tp:taxon-name-part taxon-name-part-type="genus" reg="Agroecotettix">A.</tp:taxon-name-part><tp:taxon-name-part taxon-name-part-type="species" reg="glochinos">glochinos</tp:taxon-name-part></tp:taxon-name></italic><bold>E</bold><italic><tp:taxon-name><tp:taxon-name-part taxon-name-part-type="genus" reg="Agroecotettix">A.</tp:taxon-name-part><tp:taxon-name-part taxon-name-part-type="species" reg="texmex">texmex</tp:taxon-name-part></tp:taxon-name></italic><bold>F</bold><italic><tp:taxon-name><tp:taxon-name-part taxon-name-part-type="genus" reg="Agroecotettix">A.</tp:taxon-name-part><tp:taxon-name-part taxon-name-part-type="species" reg="cumbres">cumbres</tp:taxon-name-part></tp:taxon-name></italic><bold>G</bold><italic><tp:taxon-name><tp:taxon-name-part taxon-name-part-type="genus" reg="Agroecotettix">A.</tp:taxon-name-part><tp:taxon-name-part taxon-name-part-type="species" reg="crypsidomus">crypsidomus</tp:taxon-name-part></tp:taxon-name></italic><bold>H</bold><italic><tp:taxon-name><tp:taxon-name-part taxon-name-part-type="genus" reg="Agroecotettix">A.</tp:taxon-name-part><tp:taxon-name-part taxon-name-part-type="species" reg="burtoni">burtoni</tp:taxon-name-part></tp:taxon-name></italic><bold>I</bold><italic><tp:taxon-name><tp:taxon-name-part taxon-name-part-type="genus" reg="Agroecotettix">A.</tp:taxon-name-part><tp:taxon-name-part taxon-name-part-type="species" reg="moorei">moorei</tp:taxon-name-part></tp:taxon-name></italic><bold>J</bold><italic><tp:taxon-name><tp:taxon-name-part taxon-name-part-type="genus" reg="Agroecotettix">A.</tp:taxon-name-part><tp:taxon-name-part taxon-name-part-type="species" reg="chiantiensis">chiantiensis</tp:taxon-name-part></tp:taxon-name></italic><bold>K</bold><italic><tp:taxon-name><tp:taxon-name-part taxon-name-part-type="genus" reg="Agroecotettix">A.</tp:taxon-name-part><tp:taxon-name-part taxon-name-part-type="species" reg="forcipatus">forcipatus</tp:taxon-name-part></tp:taxon-name></italic><bold>L</bold><italic><tp:taxon-name><tp:taxon-name-part taxon-name-part-type="genus" reg="Agroecotettix">A.</tp:taxon-name-part><tp:taxon-name-part taxon-name-part-type="species" reg="quitmanensis">quitmanensis</tp:taxon-name-part></tp:taxon-name></italic><bold>M</bold><italic><tp:taxon-name><tp:taxon-name-part taxon-name-part-type="genus" reg="Agroecotettix">A.</tp:taxon-name-part><tp:taxon-name-part taxon-name-part-type="species" reg="dorni">dorni</tp:taxon-name-part></tp:taxon-name></italic><bold>N</bold><italic><tp:taxon-name><tp:taxon-name-part taxon-name-part-type="genus" reg="Agroecotettix">A.</tp:taxon-name-part><tp:taxon-name-part taxon-name-part-type="species" reg="chisosensis">chisosensis</tp:taxon-name-part></tp:taxon-name></italic><bold>O</bold><italic><tp:taxon-name><tp:taxon-name-part taxon-name-part-type="genus" reg="Agroecotettix">A.</tp:taxon-name-part><tp:taxon-name-part taxon-name-part-type="species" reg="turneri">turneri</tp:taxon-name-part></tp:taxon-name></italic><bold>P</bold><italic><tp:taxon-name><tp:taxon-name-part taxon-name-part-type="genus" reg="Agroecotettix">A.</tp:taxon-name-part><tp:taxon-name-part taxon-name-part-type="species" reg="vaquero">vaquero</tp:taxon-name-part></tp:taxon-name></italic><bold>Q</bold><italic><tp:taxon-name><tp:taxon-name-part taxon-name-part-type="genus" reg="Agroecotettix">A.</tp:taxon-name-part><tp:taxon-name-part taxon-name-part-type="species" reg="idic">idic</tp:taxon-name-part></tp:taxon-name></italic><bold>R</bold><italic><tp:taxon-name><tp:taxon-name-part taxon-name-part-type="genus" reg="Agroecotettix">A.</tp:taxon-name-part><tp:taxon-name-part taxon-name-part-type="species" reg="kahloae">kahloae</tp:taxon-name-part></tp:taxon-name></italic>. Scale bars: 1.0 mm.</p></caption><graphic xmlns:xlink="http://www.w3.org/1999/xlink" xlink:href="zookeys-1218-177_article-133703__-g004.jpg" position="float" orientation="portrait" xlink:type="simple" id="oo_1179713.jpg"><uri content-type="original_file" xlink:type="simple">https://binary.pensoft.net/fig/1179713</uri></graphic></fig><fig id="F5" position="float" orientation="portrait"><object-id xmlns:xlink="http://www.w3.org/1999/xlink" content-type="doi" xlink:type="simple">10.3897/zookeys.1218.133703.figure5</object-id><object-id xmlns:xlink="http://www.w3.org/1999/xlink" content-type="arpha" xlink:type="simple">F8540614-3B76-57F7-A1C5-B061EC773381</object-id><label>Figure 5.</label><caption><p>Lateral view of the aedeagus of <italic><tp:taxon-name><tp:taxon-name-part taxon-name-part-type="genus" reg="Agroecotettix">Agroecotettix</tp:taxon-name-part></tp:taxon-name></italic><bold>A</bold><italic><tp:taxon-name><tp:taxon-name-part taxon-name-part-type="genus" reg="Agroecotettix">A.</tp:taxon-name-part><tp:taxon-name-part taxon-name-part-type="species" reg="silverheelsi">silverheelsi</tp:taxon-name-part></tp:taxon-name></italic><bold>B</bold><italic><tp:taxon-name><tp:taxon-name-part taxon-name-part-type="genus" reg="Agroecotettix">A.</tp:taxon-name-part><tp:taxon-name-part taxon-name-part-type="species" reg="aristus">aristus</tp:taxon-name-part></tp:taxon-name></italic><bold>C</bold><italic><tp:taxon-name><tp:taxon-name-part taxon-name-part-type="genus" reg="Agroecotettix">A.</tp:taxon-name-part><tp:taxon-name-part taxon-name-part-type="species" reg="xiphophorus">xiphophorus</tp:taxon-name-part></tp:taxon-name></italic><bold>D</bold><italic><tp:taxon-name><tp:taxon-name-part taxon-name-part-type="genus" reg="Agroecotettix">A.</tp:taxon-name-part><tp:taxon-name-part taxon-name-part-type="species" reg="glochinos">glochinos</tp:taxon-name-part></tp:taxon-name></italic><bold>E</bold><italic><tp:taxon-name><tp:taxon-name-part taxon-name-part-type="genus" reg="Agroecotettix">A.</tp:taxon-name-part><tp:taxon-name-part taxon-name-part-type="species" reg="texmex">texmex</tp:taxon-name-part></tp:taxon-name></italic><bold>F</bold><italic><tp:taxon-name><tp:taxon-name-part taxon-name-part-type="genus" reg="Agroecotettix">A.</tp:taxon-name-part><tp:taxon-name-part taxon-name-part-type="species" reg="cumbres">cumbres</tp:taxon-name-part></tp:taxon-name></italic><bold>G</bold><italic><tp:taxon-name><tp:taxon-name-part taxon-name-part-type="genus" reg="Agroecotettix">A.</tp:taxon-name-part><tp:taxon-name-part taxon-name-part-type="species" reg="crypsidomus">crypsidomus</tp:taxon-name-part></tp:taxon-name></italic><bold>H</bold><italic><tp:taxon-name><tp:taxon-name-part taxon-name-part-type="genus" reg="Agroecotettix">A.</tp:taxon-name-part><tp:taxon-name-part taxon-name-part-type="species" reg="burtoni">burtoni</tp:taxon-name-part></tp:taxon-name></italic><bold>I</bold><italic><tp:taxon-name><tp:taxon-name-part taxon-name-part-type="genus" reg="Agroecotettix">A.</tp:taxon-name-part><tp:taxon-name-part taxon-name-part-type="species" reg="moorei">moorei</tp:taxon-name-part></tp:taxon-name></italic><bold>J</bold><italic><tp:taxon-name><tp:taxon-name-part taxon-name-part-type="genus" reg="Agroecotettix">A.</tp:taxon-name-part><tp:taxon-name-part taxon-name-part-type="species" reg="chiantiensis">chiantiensis</tp:taxon-name-part></tp:taxon-name></italic><bold>K</bold><italic><tp:taxon-name><tp:taxon-name-part taxon-name-part-type="genus" reg="Agroecotettix">A.</tp:taxon-name-part><tp:taxon-name-part taxon-name-part-type="species" reg="forcipatus">forcipatus</tp:taxon-name-part></tp:taxon-name></italic><bold>L</bold><italic><tp:taxon-name><tp:taxon-name-part taxon-name-part-type="genus" reg="Agroecotettix">A.</tp:taxon-name-part><tp:taxon-name-part taxon-name-part-type="species" reg="quitmanensis">quitmanensis</tp:taxon-name-part></tp:taxon-name></italic><bold>M</bold><italic><tp:taxon-name><tp:taxon-name-part taxon-name-part-type="genus" reg="Agroecotettix">A.</tp:taxon-name-part><tp:taxon-name-part taxon-name-part-type="species" reg="dorni">dorni</tp:taxon-name-part></tp:taxon-name></italic><bold>N</bold><italic><tp:taxon-name><tp:taxon-name-part taxon-name-part-type="genus" reg="Agroecotettix">A.</tp:taxon-name-part><tp:taxon-name-part taxon-name-part-type="species" reg="chisosensis">chisosensis</tp:taxon-name-part></tp:taxon-name></italic><bold>O</bold><italic><tp:taxon-name><tp:taxon-name-part taxon-name-part-type="genus" reg="Agroecotettix">A.</tp:taxon-name-part><tp:taxon-name-part taxon-name-part-type="species" reg="turneri">turneri</tp:taxon-name-part></tp:taxon-name></italic><bold>P</bold><italic><tp:taxon-name><tp:taxon-name-part taxon-name-part-type="genus" reg="Agroecotettix">A.</tp:taxon-name-part><tp:taxon-name-part taxon-name-part-type="species" reg="vaquero">vaquero</tp:taxon-name-part></tp:taxon-name></italic><bold>Q</bold><italic><tp:taxon-name><tp:taxon-name-part taxon-name-part-type="genus" reg="Agroecotettix">A.</tp:taxon-name-part><tp:taxon-name-part taxon-name-part-type="species" reg="idic">idic</tp:taxon-name-part></tp:taxon-name></italic><bold>R</bold><italic><tp:taxon-name><tp:taxon-name-part taxon-name-part-type="genus" reg="Agroecotettix">A.</tp:taxon-name-part><tp:taxon-name-part taxon-name-part-type="species" reg="kahloae">kahloae</tp:taxon-name-part></tp:taxon-name></italic>.</p></caption><graphic xmlns:xlink="http://www.w3.org/1999/xlink" xlink:href="zookeys-1218-177_article-133703__-g005.jpg" position="float" orientation="portrait" xlink:type="simple" id="oo_1179714.jpg"><uri content-type="original_file" xlink:type="simple">https://binary.pensoft.net/fig/1179714</uri></graphic></fig></tp:treatment-sec></tp:taxon-treatment>
